# Supplementary material for: Integrative analysis of transcriptome and metabolome reveals molecular mechanisms of dynamic change of storage substances during dehydration and drying process in peanuts (Arachis hypogaea L.)
Source: Front Plant Sci. 2025 Apr 16;16:1567059. doi: 10.3389/fpls.2025.1567059 (PMC12042706; doi:10.3389/fpls.2025.1567059)
Supplement: Supplementary file 2 [file Table1.xlsx]

## Sheet: Supplementary Table 1
Supplementary Table1 Primers for internal reference genes and target genes
Primer name	Forward primer sequence (5'→3')	Reverse primer sequence (5'→3')
loc112701590	TGTCGTGGAACTAGCAAGGG	CAACATTTCCGTTGGCTCCC
loc112703791	ACGCACTTCAATCGCTTCT	GGAGGGTGATGGTGTAGGA
loc112706601	CTCGCAAGCAAATCCTCAGC	ACAAGGACATGGCAGACTCG
loc112728251	CTGGCTCGAAGTCTCTGTCC	AGCCTTCCACGATTGCTTGT
loc112733745	ATCTTGTCTCGCTTCTCGG	ACTCCAACGGCTTTAGTCC
loc112738004	TGTCTGTGGATTCCTTGGTG	CTTTGCAGATGTGTGCGGTT
loc112775610	CTTGGGGTTGACGACATGGA	ATCTTTCCCACGGCCTCTTG
loc112782415	TGATCCCTTGGAGTTTGGCA	GACTAGCAGAGCGGCTG
loc112782702	TCATTATTCCTCCCATTTTCCT	GTTACAGAAATGATGGCTCC
ADH	GACGCTTGGCGAGATCAACA	AACCGGACAACCACCACATG

## Sheet: Supplementary Table2
Supplementary Table2 Differential gene information for four comparison groups
S0d-vs-S1d
id	S0d-1_count	S0d-2_count	S0d-3_count	S1d-1_count	S1d-2_count	S1d-3_count	S0d-1_tpm	S0d-2_tpm	S0d-3_tpm	S1d-1_tpm	S1d-2_tpm	S1d-3_tpm	S0d_mean	S1d_mean	log2(fc)	PValue	FDR	Symbol	Description	KEGG_A_class	KEGG_B_class	Pathway	K_ID	GO Component	GO Function	GO Process	TF_family
ncbi_112695502	709	664	831	9459	7772	9047	30.079	29.768	31.08	365.522	329.382	340.516	30.309	345.14	3.50936	7.29083e-241	3.92567e-236	Cgamma	PREDICTED: basic 7S globulin 2-like [Arachis ipaensis]	-	-	-	-	-	GO:0003674//molecular_function;GO:0003824//catalytic activity;GO:0004175//endopeptidase activity;GO:0004190//aspartic-type endopeptidase activity;GO:0005488//binding;GO:0005515//protein binding;GO:0008233//peptidase activity;GO:0016787//hydrolase activity;GO:0042802//identical protein binding;GO:0045735//nutrient reservoir activity;GO:0070001//aspartic-type peptidase activity;GO:0070011//peptidas…	GO:0006508//proteolysis;GO:0006807//nitrogen compound metabolic process;GO:0008150//biological_process;GO:0008152//metabolic process;GO:0009056//catabolic process;GO:0009057//macromolecule catabolic process;GO:0019538//protein metabolic process;GO:0030163//protein catabolic process;GO:0043170//macromolecule metabolic process;GO:0044238//primary metabolic process;GO:0071704//organic substance meta…	--
ncbi_112777332	1605	1528	1965	18585	18611	22195	138.249	138.949	149.225	1458.13	1601.45	1696.14	142.141	1585.24	3.47931	1.84104e-231	4.95644e-227	--	PREDICTED: Bowman-Birk type proteinase inhibitor A-II [Arachis ipaensis]	-	-	-	-	-	GO:0004866//endopeptidase inhibitor activity	GO:0010466//negative regulation of peptidase activity	--
ncbi_112797527	153	184	223	2843	2891	3130	6.083	7.716	7.821	102.814	114.698	110.258	7.20667	109.257	3.92225	5.01222e-230	8.99593e-226	ACS1	PREDICTED: 1-aminocyclopropane-1-carboxylate synthase 1-like, partial [Arachis duranensis]	Metabolism;Metabolism;Environmental Information Processing;Metabolism	Global and overview maps;Global and overview maps;Signal transduction;Amino acid metabolism	ko01100//Metabolic pathways;ko01110//Biosynthesis of secondary metabolites;ko04016//MAPK signaling pathway - plant;ko00270//Cysteine and methionine metabolism	K20772;K20772;K20772;K20772	-	GO:0043168//anion binding	GO:0008152//metabolic process	--
ncbi_112711089	3140	3134	3946	32075	27888	31117	424.388	447.234	470.07	3948.11	3764.89	3730.66	447.231	3814.55	3.09242	8.23403e-205	1.10838e-200	--	PREDICTED: Bowman-Birk type proteinase inhibitor A-II [Arachis duranensis]	-	-	-	-	-	GO:0004866//endopeptidase inhibitor activity	GO:0010466//negative regulation of peptidase activity	--
ncbi_112738827	7198	6349	7588	1090	1007	1230	269.532	250.998	250.453	37.167	37.659	40.85	256.994	38.5587	-2.73661	8.86992e-149	9.55184e-145	TanjilG_01206	PREDICTED: legumin type B-like isoform X1 [Arachis duranensis]	-	-	-	-	-	-	-	--
ncbi_112702904	1601	1576	1898	8640	7973	8198	171.423	178.1	179.086	842.498	852.697	778.621	176.203	824.605	2.22647	9.57531e-130	8.59288e-126	PR-10	PREDICTED: pathogenesis-related protein 2-like [Arachis ipaensis]	-	-	-	-	-	-	GO:0006952//defense response	--
ncbi_112751537	44	45	55	768	767	836	3.866	4.143	4.255	61.125	66.942	64.836	4.088	64.301	3.97537	2.8924e-125	2.22483e-121	PIP20-1	PREDICTED: latex serine proteinase inhibitor-like [Arachis ipaensis]	-	-	-	-	-	-	GO:0009987//cellular process;GO:0044699//single-organism process;GO:0050896//response to stimulus	--
ncbi_112723214	5389	5915	6604	28457	25273	26931	549.185	636.401	593.24	2641.13	2572.57	2434.58	592.942	2549.43	2.10421	3.44596e-119	2.3193e-115	PR-10	PREDICTED: pathogenesis-related protein 2-like [Arachis ipaensis]	-	-	-	-	-	-	GO:0006952//defense response	--
ncbi_112779875	56	40	46	740	680	721	3.573	2.695	2.583	43.005	43.351	40.812	2.95033	42.3893	3.84475	8.99369e-113	5.38063e-109	CHIT3	PREDICTED: hevamine-A-like [Arachis ipaensis]	Metabolism;Metabolism	Global and overview maps;Carbohydrate metabolism	ko01100//Metabolic pathways;ko00520//Amino sugar and nucleotide sugar metabolism	K01183;K01183	-	GO:0005515//protein binding	GO:0005975//carbohydrate metabolic process	--
ncbi_112706075	2753	2724	3819	379	353	424	140.603	146.904	171.932	17.64	18.029	19.198	153.146	18.289	-3.06586	3.38355e-111	1.82184e-107	At4g08300	PREDICTED: WAT1-related protein At4g08300-like [Arachis duranensis]	-	-	-	-	GO:0031224//intrinsic component of membrane	GO:0005215//transporter activity	GO:0044763//single-organism cellular process	--
ncbi_112766689	2853	2755	3145	12912	11090	13146	189.056	192.749	183.696	779.333	734.125	772.854	188.5	762.104	2.01542	1.77566e-107	8.69172e-104	DREB2D	PREDICTED: dehydration-responsive element-binding protein 2D-like [Arachis ipaensis]	-	-	-	-	-	GO:0003700//transcription factor activity, sequence-specific DNA binding	GO:0006355//regulation of transcription, DNA-templated	AP2-EREBP
ncbi_112714985	1898	2020	2430	9678	9108	9875	141.093	158.522	159.247	655.22	676.345	651.217	152.954	660.927	2.11139	2.24103e-104	1.00555e-100	GSTF9	PREDICTED: glutathione S-transferase F9-like [Arachis duranensis]	Metabolism	Metabolism of other amino acids	ko00480//Glutathione metabolism	K00799	-	GO:0005515//protein binding;GO:0016034//maleylacetoacetate isomerase activity	GO:0006559//L-phenylalanine catabolic process;GO:0006572//tyrosine catabolic process;GO:0006749//glutathione metabolic process	--
ncbi_112758372	716	572	853	4812	4197	4908	34.89	29.451	36.636	213.546	204.286	212.151	33.659	209.994	2.64129	9.60452e-104	3.97805e-100	Cgamma	PREDICTED: basic 7S globulin 2-like [Arachis ipaensis]	-	-	-	-	-	GO:0003674//molecular_function;GO:0003824//catalytic activity;GO:0004175//endopeptidase activity;GO:0004190//aspartic-type endopeptidase activity;GO:0005488//binding;GO:0005515//protein binding;GO:0008233//peptidase activity;GO:0016787//hydrolase activity;GO:0042802//identical protein binding;GO:0045735//nutrient reservoir activity;GO:0070001//aspartic-type peptidase activity;GO:0070011//peptidas…	GO:0006508//proteolysis;GO:0006807//nitrogen compound metabolic process;GO:0008150//biological_process;GO:0008152//metabolic process;GO:0009056//catabolic process;GO:0009057//macromolecule catabolic process;GO:0019538//protein metabolic process;GO:0030163//protein catabolic process;GO:0043170//macromolecule metabolic process;GO:0044238//primary metabolic process;GO:0071704//organic substance meta…	--
ncbi_112801833	64	55	92	817	787	915	5.63	5.136	7.141	65.704	69.428	71.645	5.969	68.9257	3.52948	1.90287e-101	7.31842e-98	PIP20-1	PREDICTED: latex serine proteinase inhibitor-like [Arachis duranensis]	-	-	-	-	-	-	GO:0009987//cellular process;GO:0044699//single-organism process;GO:0050896//response to stimulus	--
ncbi_112723235	224	257	265	1460	1264	1233	24.445	29.548	25.435	145.031	137.661	119.296	26.476	133.996	2.33943	3.79739e-86	1.36311e-82	PR10.2E	PREDICTED: pathogenesis-related protein 2-like [Arachis duranensis]	-	-	-	-	-	-	GO:0006952//defense response	--
ncbi_112712614	890	858	1384	7	7	3	61.399	62.495	84.161	0.44	0.482	0.184	69.3517	0.368667	-7.55547	8.37446e-84	2.81822e-80	FRIL	PREDICTED: alpha-methyl-mannoside-specific lectin-like [Arachis duranensis]	-	-	-	-	GO:0016020//membrane	GO:0030246//carbohydrate binding	-	--
ncbi_112772065	183	236	285	1436	1504	1793	25.461	34.655	34.833	181.484	208.468	220.763	31.6497	203.572	2.68527	2.26163e-81	7.16325e-78	--	PREDICTED: uncharacterized protein LOC107614349 [Arachis ipaensis]	-	-	-	-	-	-	-	--
ncbi_112771968	616	1031	821	76	54	61	61.099	107.954	71.815	6.867	5.324	5.353	80.2893	5.848	-3.77919	3.87725e-79	1.15981e-75	--	PREDICTED: MLP-like protein 28 [Arachis duranensis]	-	-	-	-	-	-	GO:0006952//defense response	--
ncbi_112708299	1847	1671	2213	8474	7180	8701	213.285	203.733	225.276	891.125	828.116	891.21	214.098	870.15	2.02299	4.86994e-77	1.38009e-73	DREB2D	PREDICTED: dehydration-responsive element-binding protein 2D-like [Arachis duranensis]	-	-	-	-	-	GO:0003700//transcription factor activity, sequence-specific DNA binding	GO:0006355//regulation of transcription, DNA-templated	AP2-EREBP
MSTRG.2939	935	1014	1237	4194	4377	5004	132.671	151.91	154.72	542.003	620.386	629.882	146.434	597.424	2.02851	7.91744e-76	2.13153e-72	--	proteinase inhibitor [Arachis duranensis]	-	-	-	-	GO:0030312//external encapsulating structure	GO:0004866//endopeptidase inhibitor activity	GO:0006812//cation transport;GO:0006950//response to stress;GO:0009620//response to fungus;GO:0010466//negative regulation of peptidase activity	--
ncbi_112782547	1376	1448	1762	5840	5348	5629	101.556	112.854	114.617	392.587	394.251	368.547	109.676	385.128	1.8121	2.20719e-74	5.65923e-71	GSTF9	PREDICTED: glutathione S-transferase F9-like [Arachis ipaensis]	Metabolism	Metabolism of other amino acids	ko00480//Glutathione metabolism	K00799	-	GO:0005515//protein binding;GO:0016034//maleylacetoacetate isomerase activity	GO:0006559//L-phenylalanine catabolic process;GO:0006572//tyrosine catabolic process;GO:0006749//glutathione metabolic process	--
MSTRG.1216	9129	8049	9762	2750	2432	2779	187.077	174.148	176.345	51.317	49.789	50.528	179.19	50.5447	-1.82586	2.88414e-73	7.05881e-70	ART3	filaggrin-like, partial [Gossypium hirsutum]	-	-	-	-	-	GO:0016757//transferase activity, transferring glycosyl groups	-	--
ncbi_112744203	238	358	420	5594	5763	5798	9.412	14.958	14.637	201.654	227.816	203.573	13.0023	211.014	4.0205	6.10577e-73	1.42939e-69	ACS1	PREDICTED: 1-aminocyclopropane-1-carboxylate synthase 1-like, partial [Arachis duranensis]	Metabolism;Metabolism;Environmental Information Processing;Metabolism	Global and overview maps;Global and overview maps;Signal transduction;Amino acid metabolism	ko01100//Metabolic pathways;ko01110//Biosynthesis of secondary metabolites;ko04016//MAPK signaling pathway - plant;ko00270//Cysteine and methionine metabolism	K20772;K20772;K20772;K20772	-	GO:0043168//anion binding	GO:0008152//metabolic process	--
ncbi_112716309	93	84	75	602	538	611	4.333	4.156	3.106	25.611	25.097	25.322	3.865	25.3433	2.71307	3.24208e-70	7.27361e-67	2024-10-03	PREDICTED: organic cation/carnitine transporter 3-like [Arachis ipaensis]	-	-	-	-	GO:0005887//integral component of plasma membrane;GO:0016021//integral component of membrane	GO:0008028//monocarboxylic acid transmembrane transporter activity;GO:0015238//drug transmembrane transporter activity;GO:0022857//transmembrane transporter activity;GO:0042910//xenobiotic transporter activity;GO:0051119//sugar transmembrane transporter activity	GO:0008643//carbohydrate transport;GO:0015718//monocarboxylic acid transport;GO:0015893//drug transport;GO:0042908//xenobiotic transport;GO:0055085//transmembrane transport	--
ncbi_112696174	480	492	561	1959	1743	1957	21.466	23.254	22.129	79.811	77.902	77.639	22.283	78.4507	1.81584	8.62398e-70	1.85727e-66	PME32	PREDICTED: pectinesterase/pectinesterase inhibitor PPE8B-like [Arachis duranensis]	Metabolism;Metabolism	Global and overview maps;Carbohydrate metabolism	ko01100//Metabolic pathways;ko00040//Pentose and glucuronate interconversions	K01051;K01051	GO:0030312//external encapsulating structure	GO:0052689//carboxylic ester hydrolase activity	GO:0000272//polysaccharide catabolic process;GO:0009892//negative regulation of metabolic process;GO:0071555//cell wall organization	--
ncbi_112794800	151	121	139	791	701	816	12.532	10.606	10.172	59.83	58.146	60.087	11.1033	59.3543	2.41836	8.96834e-70	1.85727e-66	--	PREDICTED: miraculin-like [Arachis duranensis]	-	-	-	-	-	GO:0004866//endopeptidase inhibitor activity	-	--
MSTRG.9001	626	719	672	113	111	124	52.16	63.271	49.324	8.553	9.227	9.164	54.9183	8.98133	-2.61229	1.09848e-69	2.19061e-66	--	uncharacterized protein DS421_4g121500 [Arachis hypogaea]	-	-	-	-	-	-	-	--
ncbi_112723125	494	512	562	2492	1988	1986	46.12	50.422	46.226	211.939	185.386	164.52	47.5893	187.282	1.9765	5.34103e-69	1.02708e-65	PR-10	pathogenesis-related class 10 protein [Arachis hypogaea]	-	-	-	-	-	-	GO:0006952//defense response	--
ncbi_112764894	1446	1393	2038	278	296	291	70.721	71.913	87.858	12.372	14.44	12.636	76.8307	13.1493	-2.54669	2.13121e-68	3.95699e-65	At4g08300	PREDICTED: WAT1-related protein At4g08300-like [Arachis ipaensis]	-	-	-	-	GO:0031224//intrinsic component of membrane	GO:0005215//transporter activity	GO:0044763//single-organism cellular process	--
ncbi_112695229	281	212	366	1712	1613	1945	15.08	11.98	17.288	83.645	86.436	92.57	14.7827	87.5503	2.56621	7.31567e-68	1.31302e-64	COS-1	PREDICTED: 11S globulin subunit beta-like [Arachis duranensis]	-	-	-	-	-	-	-	--
ncbi_112728233	890	841	1054	3589	3125	3789	39.532	39.437	41.261	145.196	138.671	149.304	40.0767	144.39	1.84914	2.53648e-67	4.40563e-64	PME36	PREDICTED: pectinesterase [Arachis ipaensis]	Metabolism;Metabolism	Global and overview maps;Carbohydrate metabolism	ko01100//Metabolic pathways;ko00040//Pentose and glucuronate interconversions	K01051;K01051	-	GO:0016788//hydrolase activity, acting on ester bonds	GO:0008152//metabolic process	--
ncbi_112698359	39	44	47	429	393	444	2.828	3.368	3.004	28.399	28.482	28.616	3.06667	28.499	3.21617	1.89961e-66	3.19633e-63	XTH23	PREDICTED: xyloglucan endotransglucosylase/hydrolase protein 24-like [Arachis duranensis]	-	-	-	-	GO:0005576//extracellular region	GO:0016740//transferase activity;GO:0016787//hydrolase activity	GO:0005975//carbohydrate metabolic process;GO:0009987//cellular process	--
ncbi_112723198	5404	5035	6394	19257	16875	19102	402.774	396.229	420.14	1307.3	1256.47	1263.11	406.381	1275.63	1.6503	2.08044e-64	3.39453e-61	--	PREDICTED: desiccation-related protein PCC13-62-like [Arachis ipaensis]	-	-	-	-	-	-	-	--
ncbi_112751906	1246	1612	1471	323	338	369	80.787	110.397	84.111	19.098	21.886	21.222	91.765	20.7353	-2.14585	1.59427e-63	2.52476e-60	--	PREDICTED: extensin-3 [Arachis ipaensis]	-	-	-	-	-	GO:0005199//structural constituent of cell wall	GO:0009664//plant-type cell wall organization	--
ncbi_112707246	6994	6212	10678	181064	149518	179275	777.026	728.709	1045.75	18322.2	16594	17669.9	850.494	17528.7	4.36527	9.41001e-63	1.44764e-59	--	PREDICTED: conglutin [Arachis duranensis]	-	-	-	-	-	-	-	--
ncbi_112723648	210	149	190	1018	851	1075	21.406	16.049	17.068	94.342	86.553	97.06	18.1743	92.6517	2.34991	1.4001e-62	2.09408e-59	RPS16-1	PREDICTED: 30S ribosomal protein S16-like [Arachis duranensis]	Genetic Information Processing	Translation	ko03010//Ribosome	K02959	GO:0000314//organellar small ribosomal subunit;GO:0005840//ribosome;GO:0022627//cytosolic small ribosomal subunit	GO:0003735//structural constituent of ribosome	GO:0006412//translation	--
ncbi_112779556	22	26	42	356	395	422	1.665	2.097	2.885	25.065	30.537	28.953	2.21567	28.185	3.66911	3.94684e-62	5.74361e-59	At5g08350	PREDICTED: GEM-like protein 4 [Arachis ipaensis]	-	-	-	-	-	GO:0008168//methyltransferase activity	GO:0006694//steroid biosynthetic process	--
ncbi_112711768	23	12	29	349	340	402	1.098	0.618	1.255	15.491	16.582	17.367	0.990333	16.48	4.05666	5.86336e-62	8.30807e-59	STY13	PREDICTED: serine/threonine-protein kinase HT1-like isoform X1 [Arachis duranensis]	-	-	-	-	-	GO:0004672//protein kinase activity;GO:0032550//purine ribonucleoside binding	GO:0006464//cellular protein modification process;GO:0006796//phosphate-containing compound metabolic process	--
ncbi_112707066	250	221	316	1283	1121	1349	12.072	11.265	13.445	56.42	54.044	57.769	12.2607	56.0777	2.19339	1.32274e-61	1.80564e-58	3AT1	PREDICTED: coumaroyl-CoA:anthocyanidin 3-O-glucoside-6''-O-coumaroyltransferase 1-like [Arachis duranensis]	-	-	-	-	-	GO:0016747//transferase activity, transferring acyl groups other than amino-acyl groups	-	--
ncbi_112758621	252	199	336	3466	3217	3743	13.917	11.636	16.383	174.414	177.544	183.448	13.9787	178.469	3.67437	1.34139e-61	1.80564e-58	COS-1	PREDICTED: 11S globulin subunit beta-like [Arachis ipaensis]	-	-	-	-	-	-	-	--
ncbi_112719702	185	216	210	869	890	1070	6.368	7.844	6.354	27.195	30.545	32.594	6.85533	30.1113	2.13501	1.62339e-61	2.13194e-58	ctps2	PREDICTED: CTP synthase [Arachis ipaensis]	Metabolism;Metabolism	Global and overview maps;Nucleotide metabolism	ko01100//Metabolic pathways;ko00240//Pyrimidine metabolism	K01937;K01937	-	GO:0016879//ligase activity, forming carbon-nitrogen bonds;GO:0032550//purine ribonucleoside binding	GO:0006241//CTP biosynthetic process;GO:0009064//glutamine family amino acid metabolic process	--
ncbi_112702029	59	60	55	521	392	507	2.562	2.774	2.125	20.757	17.146	19.705	2.487	19.2027	2.94883	7.4462e-60	9.54603e-57	PDF1	PREDICTED: basic salivary proline-rich protein 1-like isoform X1 [Arachis duranensis]	Metabolism;Metabolism;Metabolism;Genetic Information Processing	Global and overview maps;Nucleotide metabolism;Nucleotide metabolism;Transcription	ko01100//Metabolic pathways;ko00230//Purine metabolism;ko00240//Pyrimidine metabolism;ko03020//RNA polymerase	K03006;K03006;K03006;K03006	-	-	-	--
ncbi_112711280	443	406	462	68	51	50	27.349	26.424	25.131	3.824	3.129	2.741	26.3013	3.23133	-3.02493	4.4656e-59	5.59176e-56	--	Repetitive proline-rich cell wall protein 2 [Cajanus cajan]	-	-	-	-	-	-	-	--
ncbi_112703534	60	94	88	807	542	623	7.056	11.636	9.097	86.309	63.531	64.868	9.263	71.5693	2.94979	1.54449e-58	1.89004e-55	PR10.2E	PREDICTED: pathogenesis-related protein 2-like [Arachis duranensis]	-	-	-	-	-	-	GO:0006952//defense response	--
ncbi_112776482	9214	9188	10924	27991	25827	29187	950.731	1000.92	993.578	2630.37	2661.9	2671.55	981.742	2654.61	1.43508	3.21581e-58	3.84782e-55	--	PREDICTED: late embryogenesis abundant protein 2 [Arachis ipaensis]	-	-	-	-	GO:0005576//extracellular region	GO:0008289//lipid binding	GO:0006869//lipid transport;GO:0042157//lipoprotein metabolic process	--
ncbi_112712260	32	44	46	350	379	413	2.65	3.819	3.287	26.03	30.877	29.904	3.252	28.937	3.15352	1.27904e-57	1.49714e-54	At5g08350	PREDICTED: GEM-like protein 4 [Arachis duranensis]	-	-	-	-	-	-	-	--
ncbi_112783214	142	98	124	695	604	702	9.11	6.638	7.012	40.604	38.702	39.947	7.58667	39.751	2.38945	2.5587e-57	2.93129e-54	TRG-31	PREDICTED: probable aquaporin PIP-type 7a [Arachis ipaensis]	-	-	-	-	GO:0031224//intrinsic component of membrane	-	GO:0051234//establishment of localization	--
ncbi_112712392	1467	1000	1517	225	252	271	25.752	18.526	23.47	3.593	4.413	4.217	22.5827	4.07433	-2.47058	1.70179e-56	1.90898e-53	--	PREDICTED: extensin-2-like [Arachis duranensis]	-	-	-	-	-	GO:0005199//structural constituent of cell wall	GO:0009664//plant-type cell wall organization	--
ncbi_112802865	2314	2124	2456	6556	5949	7022	87.549	84.844	81.905	225.895	224.823	235.678	84.766	228.799	1.43252	2.30535e-56	2.53325e-53	AAE3	PREDICTED: oxalate--CoA ligase isoform X1 [Arachis duranensis]	Metabolism;Metabolism	Global and overview maps;Carbohydrate metabolism	ko01100//Metabolic pathways;ko00630//Glyoxylate and dicarboxylate metabolism	K22133;K22133	GO:0005576//extracellular region;GO:0005911//cell-cell junction;GO:0009532//plastid stroma	GO:0016878//acid-thiol ligase activity;GO:0032550//purine ribonucleoside binding	GO:0001101//response to acid chemical;GO:0003006//developmental process involved in reproduction;GO:0009072//aromatic amino acid family metabolic process;GO:0009620//response to fungus;GO:0010029//regulation of seed germination;GO:0015698//inorganic anion transport;GO:0033609//oxalate metabolic process	--
ncbi_112751587	34	18	29	325	306	348	1.729	0.958	1.317	15.175	15.67	15.827	1.33467	15.5573	3.54304	1.0273e-54	1.10628e-51	CIPK11	PREDICTED: CBL-interacting serine/threonine-protein kinase 11-like [Arachis duranensis]	-	-	-	-	-	GO:0004672//protein kinase activity	GO:0006796//phosphate-containing compound metabolic process	--
ncbi_112723773	1621	1516	1769	5022	4244	4702	199.786	197.265	192.148	563.674	522.347	514.036	196.4	533.352	1.4413	9.81149e-54	1.03586e-50	--	PREDICTED: P24 oleosin [Arachis ipaensis]	-	-	-	-	GO:0012511//monolayer-surrounded lipid storage body;GO:0016021//integral component of membrane	-	-	--
ncbi_112797193	1661	1500	1934	5889	4875	5686	178.8	170.403	183.457	577.241	524.083	542.831	177.553	548.052	1.62606	1.19796e-53	1.24044e-50	LSAT_1X82001	PREDICTED: non-specific lipid-transfer protein 3-like [Arachis duranensis]	-	-	-	-	-	-	-	--
ncbi_112789980	132	82	152	1897	1639	2070	9.557	6.206	9.694	124.647	118.084	132.478	8.48567	125.07	3.88156	2.61014e-52	2.6026e-49	USP	late embryogenesis abundant protein group 9 protein [Arachis hypogaea]	-	-	-	-	-	-	-	--
ncbi_112789983	132	82	152	1897	1639	2070	9.557	6.206	9.694	124.647	118.084	132.478	8.48567	125.07	3.88156	2.61014e-52	2.6026e-49	USP	late embryogenesis abundant protein group 9 protein [Arachis hypogaea]	-	-	-	-	-	-	-	--
ncbi_112792325	51	67	67	493	372	500	3.219	4.476	3.72	28.397	23.51	28.047	3.805	26.6513	2.80824	3.53248e-52	3.45824e-49	PGIP1	PREDICTED: polygalacturonase inhibitor 2-like [Arachis duranensis]	-	-	-	-	-	GO:0005515//protein binding	-	--
ncbi_112697036	143	162	187	779	655	787	14.486	17.328	16.713	72.056	66.392	70.882	16.1757	69.7767	2.10892	1.24715e-51	1.19914e-48	RPS16-1	PREDICTED: 30S ribosomal protein S16-like [Arachis duranensis]	Genetic Information Processing	Translation	ko03010//Ribosome	K02959	GO:0000314//organellar small ribosomal subunit;GO:0005840//ribosome;GO:0022627//cytosolic small ribosomal subunit	GO:0003735//structural constituent of ribosome	GO:0006412//translation	--
ncbi_112723217	157	166	169	781	618	764	17.552	19.647	16.698	79.696	69.18	75.897	17.9657	74.9243	2.06019	5.13419e-51	4.84991e-48	PR10.2E	PREDICTED: pathogenesis-related protein 2-like [Arachis duranensis]	-	-	-	-	-	-	GO:0006952//defense response	--
ncbi_112714914	1214	1461	1872	275	261	360	75.899	96.407	103.144	15.645	16.289	19.952	91.8167	17.2953	-2.40837	8.00548e-51	7.43185e-48	N3	PREDICTED: bidirectional sugar transporter N3-like [Arachis duranensis]	-	-	-	-	GO:0016021//integral component of membrane	-	-	--
ncbi_112748981	683	737	881	186	180	183	63.483	72.301	72.163	15.76	16.711	15.088	69.3157	15.853	-2.12843	8.08244e-50	7.37611e-47	HSP18.1	PREDICTED: class I heat shock protein-like [Arachis duranensis]	Genetic Information Processing	Folding, sorting and degradation	ko04141//Protein processing in endoplasmic reticulum	K13993	-	-	-	--
ncbi_112796241	147	182	167	645	684	663	4.944	6.469	4.968	19.8	23.06	19.842	5.46033	20.9007	1.93649	1.9011e-49	1.70605e-46	ctps	PREDICTED: CTP synthase-like [Arachis duranensis]	Metabolism;Metabolism	Global and overview maps;Nucleotide metabolism	ko01100//Metabolic pathways;ko00240//Pyrimidine metabolism	K01937;K01937	-	GO:0016879//ligase activity, forming carbon-nitrogen bonds;GO:0032550//purine ribonucleoside binding	GO:0006241//CTP biosynthetic process;GO:0009064//glutamine family amino acid metabolic process	--
ncbi_112791236	270	303	376	1115	1170	1274	53.329	63.208	65.539	200.708	231.151	223.4	60.692	218.42	1.84752	5.34366e-49	4.71679e-46	--	PREDICTED: P24 oleosin isoform B [Arachis duranensis]	-	-	-	-	GO:0012511//monolayer-surrounded lipid storage body;GO:0016021//integral component of membrane	-	-	--
ncbi_112740993	820	751	889	2580	2155	2467	77.882	75.321	74.428	223.202	204.434	207.875	75.877	211.837	1.48122	4.04087e-48	3.5093e-45	ATJ20	PREDICTED: chaperone protein dnaJ 20, chloroplastic-like [Arachis ipaensis]	-	-	-	-	-	GO:0005515//protein binding	GO:0006457//protein folding;GO:0009408//response to heat	--
ncbi_112765980	482	472	623	1673	1707	1874	45.517	47.06	51.858	143.888	161.019	156.99	48.145	153.966	1.67715	7.44119e-48	6.35973e-45	--	PREDICTED: abscisic acid and environmental stress-inducible protein-like [Arachis duranensis]	-	-	-	-	-	-	-	--
ncbi_112715425	4	4	5	319	322	356	0.171	0.18	0.188	12.404	13.732	13.483	0.179667	13.2063	6.19976	1.29064e-47	1.08583e-44	At3g50280	PREDICTED: uncharacterized acetyltransferase At3g50280-like [Arachis duranensis]	-	-	-	-	-	GO:0016740//transferase activity	-	--
ncbi_112723219	93	87	78	574	433	446	9.847	9.77	7.328	55.587	46.048	42.113	8.98167	47.916	2.41545	1.13571e-46	9.40784e-44	PR10.2E	PREDICTED: pathogenesis-related protein 2-like [Arachis ipaensis]	-	-	-	-	-	-	GO:0006952//defense response	--
ncbi_112709800	11168	10759	13736	32104	30168	34128	1155.17	1175.01	1252.41	3024.5	3117.07	3131.61	1194.19	3091.06	1.37207	1.79083e-45	1.46099e-42	--	late embryogenesis abundant protein group 3 protein [Arachis hypogaea]	-	-	-	-	GO:0005576//extracellular region	GO:0008289//lipid binding	GO:0006869//lipid transport;GO:0042157//lipoprotein metabolic process	--
ncbi_112765161	240	254	291	931	821	940	25.082	28.05	26.838	88.678	85.809	87.273	26.6567	87.2533	1.71071	2.85484e-45	2.29427e-42	HSP18.2	PREDICTED: 18.2 kDa class I heat shock protein-like [Arachis ipaensis]	Genetic Information Processing	Folding, sorting and degradation	ko04141//Protein processing in endoplasmic reticulum	K13993	-	GO:0016787//hydrolase activity	-	--
ncbi_112713089	448	562	600	1841	1591	1712	67.472	88.304	79.588	253.099	240.471	229.703	78.4547	241.091	1.61965	1.36203e-44	1.06824e-41	--	PREDICTED: uncharacterized protein LOC107467285 [Arachis duranensis]	-	-	-	-	-	-	-	--
ncbi_112703113	5193	4717	5876	2096	1883	2030	393.134	377.036	392.094	144.513	142.397	136.296	387.421	141.069	-1.45751	1.36892e-44	1.06824e-41	ERD14	PREDICTED: phosphoprotein ECPP44-like [Arachis duranensis]	-	-	-	-	GO:0005575//cellular_component;GO:0005622//intracellular;GO:0005623//cell;GO:0005634//nucleus;GO:0005737//cytoplasm;GO:0005829//cytosol;GO:0005911//cell-cell junction;GO:0009506//plasmodesma;GO:0016020//membrane;GO:0019898//extrinsic component of membrane;GO:0030054//cell junction;GO:0043226//organelle;GO:0043227//membrane-bounded organelle;GO:0043229//intracellular organelle;GO:0043231//intracel…	GO:0001786//phosphatidylserine binding;GO:0003674//molecular_function;GO:0003779//actin binding;GO:0005488//binding;GO:0005507//copper ion binding;GO:0005515//protein binding;GO:0005543//phospholipid binding;GO:0008092//cytoskeletal protein binding;GO:0008289//lipid binding;GO:0016151//nickel cation binding;GO:0031210//phosphatidylcholine binding;GO:0043167//ion binding;GO:0043168//anion binding;…	GO:0001101//response to acid chemical;GO:0006950//response to stress;GO:0008150//biological_process;GO:0009266//response to temperature stimulus;GO:0009409//response to cold;GO:0009414//response to water deprivation;GO:0009415//response to water;GO:0009628//response to abiotic stimulus;GO:0009631//cold acclimation;GO:0009719//response to endogenous stimulus;GO:0009725//response to hormone;GO:0009…	--
ncbi_112796364	281	264	328	922	995	1135	7.307	7.244	7.524	21.825	25.822	26.175	7.35833	24.6073	1.74164	1.48488e-44	1.14217e-41	BXL1	PREDICTED: beta-D-xylosidase 1 [Arachis duranensis]	-	-	-	-	GO:0005576//extracellular region;GO:0005618//cell wall;GO:0031012//extracellular matrix	GO:0004553//hydrolase activity, hydrolyzing O-glycosyl compounds	GO:0003006//developmental process involved in reproduction;GO:0044238//primary metabolic process	--
MSTRG.30822	4608	5316	4857	1397	1653	1918	113.804	138.625	105.737	31.424	40.768	42.02	119.389	38.0707	-1.64891	3.24826e-44	2.46337e-41	--	uncharacterized protein DS421_15g498900 [Arachis hypogaea]	-	-	-	-	-	-	-	--
ncbi_112773250	759	785	921	2306	2104	2348	76.588	83.632	81.92	211.927	212.073	210.181	80.7133	211.394	1.38905	4.60164e-44	3.44126e-41	MLP146	PREDICTED: MLP-like protein 34 [Arachis ipaensis]	-	-	-	-	-	-	GO:0006952//defense response	--
ncbi_112737283	1617	1668	1925	657	584	577	125.208	136.445	131.529	46.37	45.221	39.624	131.061	43.7383	-1.58326	5.87191e-44	4.33106e-41	HSP22	PREDICTED: heat shock 22 kDa protein, mitochondrial isoform X1 [Arachis duranensis]	Genetic Information Processing	Folding, sorting and degradation	ko04141//Protein processing in endoplasmic reticulum	K13993	-	-	-	--
ncbi_112764166	5250	5115	6254	2175	1981	2212	354.468	364.617	372.231	133.752	133.602	132.52	363.772	133.291	-1.44845	7.88726e-44	5.73894e-41	ERD14	PREDICTED: phosphoprotein ECPP44-like [Arachis ipaensis]	-	-	-	-	GO:0005737//cytoplasm	-	GO:0009415//response to water;GO:0043065//positive regulation of apoptotic process	--
ncbi_112723590	251	243	289	861	839	1013	5.366	5.51	5.432	16.912	18.042	19.313	5.436	18.089	1.7345	1.29858e-43	9.32275e-41	HMA4	PREDICTED: cadmium/zinc-transporting ATPase HMA3-like [Glycine max]	-	-	-	-	-	GO:0003824//catalytic activity;GO:0043167//ion binding	GO:0006812//cation transport	--
ncbi_112696276	6536	5834	6977	16764	14898	18260	199.062	187.578	187.292	464.989	453.21	493.31	191.311	470.503	1.29829	2.87239e-43	2.03502e-40	SS	PREDICTED: sucrose synthase [Arachis duranensis]	Metabolism;Metabolism	Global and overview maps;Carbohydrate metabolism	ko01100//Metabolic pathways;ko00500//Starch and sucrose metabolism	K00695;K00695	-	GO:0035251//UDP-glucosyltransferase activity	GO:0008152//metabolic process;GO:0044403//symbiosis, encompassing mutualism through parasitism	--
ncbi_112733062	163	163	187	637	589	639	9.626	10.175	9.732	34.323	34.769	33.506	9.84433	34.1993	1.7966	5.33799e-43	3.73271e-40	GA20OX2	PREDICTED: gibberellin 20 oxidase 1-D-like [Arachis ipaensis]	Metabolism;Metabolism;Metabolism	Global and overview maps;Global and overview maps;Metabolism of terpenoids and polyketides	ko01100//Metabolic pathways;ko01110//Biosynthesis of secondary metabolites;ko00904//Diterpenoid biosynthesis	K05282;K05282;K05282	-	GO:0016705//oxidoreductase activity, acting on paired donors, with incorporation or reduction of molecular oxygen;GO:0043169//cation binding	GO:0044710//single-organism metabolic process	--
ncbi_112737846	183	209	229	704	707	773	6.751	8.149	7.431	23.639	26.055	25.293	7.44367	24.9957	1.74759	5.89404e-43	4.0687e-40	GH3.6	PREDICTED: indole-3-acetic acid-amido synthetase GH3.6 [Arachis ipaensis]	Environmental Information Processing	Signal transduction	ko04075//Plant hormone signal transduction	K14487	-	-	-	--
ncbi_112734535	296	335	371	1138	993	1048	12.984	15.539	14.345	45.492	43.531	40.799	14.2893	43.274	1.59856	6.64235e-43	4.52722e-40	KAO2	PREDICTED: ent-kaurenoic acid oxidase 2-like [Arachis ipaensis]	Metabolism;Metabolism;Metabolism	Global and overview maps;Global and overview maps;Metabolism of terpenoids and polyketides	ko01100//Metabolic pathways;ko01110//Biosynthesis of secondary metabolites;ko00904//Diterpenoid biosynthesis	K04123;K04123;K04123	-	GO:0005506//iron ion binding;GO:0016705//oxidoreductase activity, acting on paired donors, with incorporation or reduction of molecular oxygen;GO:0020037//heme binding	GO:0055114//oxidation-reduction process	--
ncbi_112789358	1466	1583	1734	589	560	606	122.124	139.169	127.288	44.678	46.554	44.778	129.527	45.3367	-1.5145	8.91458e-43	5.99996e-40	HSP22	PREDICTED: heat shock 22 kDa protein, mitochondrial isoform X1 [Arachis duranensis]	Genetic Information Processing	Folding, sorting and degradation	ko04141//Protein processing in endoplasmic reticulum	K13993	-	-	-	--
ncbi_112728137	2217	2321	2839	7101	6145	6940	229.036	253.161	258.533	668.138	634.133	636.026	246.91	646.099	1.38777	1.08952e-42	7.24247e-40	MALD3	PREDICTED: non-specific lipid-transfer protein 1-like [Arachis ipaensis]	-	-	-	-	-	-	-	--
ncbi_112764241	49	54	46	377	283	343	2.203	2.537	1.803	15.3	12.579	13.537	2.181	13.8053	2.66216	1.50655e-42	9.89253e-40	PDF1	PREDICTED: protodermal factor 1-like isoform X1 [Arachis ipaensis]	Metabolism;Metabolism;Metabolism;Genetic Information Processing	Global and overview maps;Nucleotide metabolism;Nucleotide metabolism;Transcription	ko01100//Metabolic pathways;ko00230//Purine metabolism;ko00240//Pyrimidine metabolism;ko03020//RNA polymerase	K03006;K03006;K03006;K03006	-	-	-	--
ncbi_112709988	4531	4711	5267	11640	10468	11538	253.22	278.016	259.47	592.511	584.411	572.086	263.569	583.003	1.14532	5.76154e-42	3.73765e-39	MIOX1	PREDICTED: inositol oxygenase 1-like [Arachis duranensis]	Metabolism;Metabolism	Carbohydrate metabolism;Carbohydrate metabolism	ko00562//Inositol phosphate metabolism;ko00053//Ascorbate and aldarate metabolism	K00469;K00469	GO:0005575//cellular_component;GO:0005622//intracellular;GO:0005623//cell;GO:0005737//cytoplasm;GO:0044424//intracellular part;GO:0044464//cell part	GO:0003674//molecular_function;GO:0003824//catalytic activity;GO:0004521//endoribonuclease activity;GO:0005488//binding;GO:0005506//iron ion binding;GO:0016209//antioxidant activity;GO:0016491//oxidoreductase activity;GO:0016701//oxidoreductase activity, acting on single donors with incorporation of molecular oxygen;GO:0043167//ion binding;GO:0043169//cation binding;GO:0046872//metal ion binding;…	GO:0005975//carbohydrate metabolic process;GO:0005996//monosaccharide metabolic process;GO:0006020//inositol metabolic process;GO:0006066//alcohol metabolic process;GO:0006082//organic acid metabolic process;GO:0006732//coenzyme metabolic process;GO:0006766//vitamin metabolic process;GO:0006767//water-soluble vitamin metabolic process;GO:0008150//biological_process;GO:0008152//metabolic process;G…	--
ncbi_112728155	8164	7965	10348	3430	3095	3258	880.986	907.42	984.289	337.06	333.604	311.89	924.232	327.518	-1.49668	1.33413e-41	8.55176e-39	MALD3	LTP isoallergen 1 precursor [Arachis hypogaea]	-	-	-	-	-	-	-	--
ncbi_112737991	76	87	127	496	480	495	3.431	4.165	5.012	20.379	21.743	19.823	4.20267	20.6483	2.29665	2.42756e-41	1.53776e-38	At5g53970	PREDICTED: probable aminotransferase TAT2 [Arachis ipaensis]	Metabolism;Metabolism;Metabolism;Metabolism;Metabolism;Metabolism;Metabolism;Metabolism;Metabolism;Metabolism	Global and overview maps;Global and overview maps;Global and overview maps;Amino acid metabolism;Metabolism of cofactors and vitamins;Amino acid metabolism;Amino acid metabolism;Amino acid metabolism;Biosynthesis of other secondary metabolites;Biosynthesis of other secondary metabolites	ko01100//Metabolic pathways;ko01110//Biosynthesis of secondary metabolites;ko01230//Biosynthesis of amino acids;ko00270//Cysteine and methionine metabolism;ko00130//Ubiquinone and other terpenoid-quinone biosynthesis;ko00350//Tyrosine metabolism;ko00360//Phenylalanine metabolism;ko00400//Phenylalanine, tyrosine and tryptophan biosynthesis;ko00950//Isoquinoline alkaloid biosynthesis;ko00960//Tropa…	K00815;K00815;K00815;K00815;K00815;K00815;K00815;K00815;K00815;K00815	-	GO:0043168//anion binding;GO:0070547//L-tyrosine aminotransferase activity	GO:0019752//carboxylic acid metabolic process	--
ncbi_112720208	222	207	249	958	720	823	12.237	12.037	12.132	48.153	39.689	40.311	12.1353	42.7177	1.81562	4.43638e-41	2.77758e-38	CHS	PREDICTED: stilbene synthase 3-like [Arachis ipaensis]	Metabolism;Metabolism;Organismal Systems;Metabolism	Global and overview maps;Global and overview maps;Environmental adaptation;Biosynthesis of other secondary metabolites	ko01100//Metabolic pathways;ko01110//Biosynthesis of secondary metabolites;ko04712//Circadian rhythm - plant;ko00941//Flavonoid biosynthesis	K00660;K00660;K00660;K00660	GO:0016020//membrane	GO:0004315//3-oxoacyl-[acyl-carrier-protein] synthase activity;GO:0004421//hydroxymethylglutaryl-CoA synthase activity;GO:0016747//transferase activity, transferring acyl groups other than amino-acyl groups	GO:0006633//fatty acid biosynthetic process	--
ncbi_112742881	195	236	288	23	13	12	34.974	44.727	45.657	3.792	2.415	1.942	41.786	2.71633	-3.94329	1.17444e-40	7.26858e-38	--	PREDICTED: early nodulin-75-like [Arachis ipaensis]	-	-	-	-	-	-	-	--
MSTRG.33322	2367	1956	2459	6607	5443	6266	233.945	204.18	214.281	594.829	537.452	549.504	217.469	560.595	1.36615	1.26771e-40	7.75665e-38	LSAT_1X82001	non-specific lipid-transfer protein 3-like [Arachis ipaensis]	-	-	-	-	-	-	-	--
ncbi_112802924	1809	1617	1988	5057	4219	4773	150.193	141.719	145.469	382.38	349.879	351.507	145.794	361.255	1.30909	2.7481e-40	1.66257e-37	TPRP-F1	PREDICTED: 36.4 kDa proline-rich protein-like [Arachis ipaensis]	-	-	-	-	-	-	-	--
ncbi_112801447	115	113	120	496	429	499	10.665	11.094	9.796	41.899	39.813	41.134	10.5183	40.9487	1.96091	3.03864e-40	1.81792e-37	At5g41590	PREDICTED: protein LURP-one-related 8-like [Arachis duranensis]	-	-	-	-	-	-	-	--
ncbi_112792330	583	506	617	1698	1449	1706	26.179	24.024	24.45	69.466	65.034	67.987	24.8843	67.4957	1.43956	4.22471e-40	2.49973e-37	KAO2	PREDICTED: ent-kaurenoic acid oxidase 2-like [Arachis duranensis]	Metabolism;Metabolism;Metabolism	Global and overview maps;Global and overview maps;Metabolism of terpenoids and polyketides	ko01100//Metabolic pathways;ko01110//Biosynthesis of secondary metabolites;ko00904//Diterpenoid biosynthesis	K04123;K04123;K04123	-	GO:0005506//iron ion binding;GO:0016705//oxidoreductase activity, acting on paired donors, with incorporation or reduction of molecular oxygen;GO:0020037//heme binding	GO:0055114//oxidation-reduction process	--
ncbi_112792322	1740	1741	2090	5191	4297	5062	98.4	103.908	104.156	267.332	242.678	253.905	102.155	254.638	1.31769	4.44245e-39	2.59999e-36	PGIP1	PREDICTED: polygalacturonase inhibitor 2-like [Arachis duranensis]	-	-	-	-	-	GO:0005515//protein binding	GO:0019731//antibacterial humoral response;GO:0019732//antifungal humoral response	--
ncbi_112750990	81	103	119	441	441	452	5.64	7.583	7.279	27.946	30.652	27.927	6.834	28.8417	2.07735	1.32215e-38	7.65483e-36	PFE	PREDICTED: ferritin-2, chloroplastic-like [Arachis duranensis]	-	-	-	-	-	GO:0003824//catalytic activity;GO:0005506//iron ion binding	GO:0000041//transition metal ion transport;GO:0044710//single-organism metabolic process;GO:0046916//cellular transition metal ion homeostasis	--
ncbi_112695203	1035	940	1383	3772	3190	3633	51.12	49.007	60.237	169.708	157.38	159.195	53.4547	162.094	1.60045	1.70419e-38	9.76177e-36	COS-1	PREDICTED: legumin type B-like [Arachis duranensis]	-	-	-	-	-	GO:0010309//acireductone dioxygenase [iron(II)-requiring] activity	GO:0006355//regulation of transcription, DNA-templated;GO:0055114//oxidation-reduction process	--
ncbi_112702986	11366	11074	13915	30705	27539	30898	854.983	879.488	922.606	2103.55	2069.18	2061.76	885.692	2078.16	1.23043	2.76502e-38	1.56018e-35	--	PREDICTED: desiccation-related protein PCC13-62-like [Arachis duranensis]	-	-	-	-	-	-	-	--
ncbi_112720046	480	461	565	111	109	139	21.458	21.754	22.273	4.526	4.856	5.524	21.8283	4.96867	-2.13527	2.78169e-38	1.56018e-35	pvadh	PREDICTED: polyvinylalcohol dehydrogenase-like [Arachis ipaensis]	-	-	-	-	GO:0009279//cell outer membrane	GO:0005515//protein binding;GO:0016491//oxidoreductase activity;GO:0050662//coenzyme binding	-	--
ncbi_112795062	183	222	238	12	13	23	31.842	40.792	36.533	1.872	2.179	3.519	36.389	2.52333	-3.8501	4.13035e-38	2.29273e-35	--	PREDICTED: early nodulin-75-like [Arachis duranensis]	-	-	-	-	-	-	-	--
ncbi_112772852	2018	1894	2406	5511	4918	5354	276.776	274.338	290.951	688.445	673.81	651.512	280.688	671.256	1.25789	5.43977e-38	2.98877e-35	--	seed maturation protein PM41 [Medicago truncatula]	-	-	-	-	GO:0044424//intracellular part	-	-	--
ncbi_112792086	571	576	710	1775	1575	1880	48.63	51.793	53.301	137.676	133.988	142.037	51.2413	137.9	1.42825	9.13242e-38	4.96693e-35	MFT	mother of FT and TFL1 [Arachis hypogaea]	-	-	-	-	GO:0005575//cellular_component	GO:0003674//molecular_function	GO:0008150//biological_process	--
ncbi_112784826	39	46	36	241	285	281	2.389	2.975	1.944	13.443	17.434	15.268	2.436	15.3817	2.65863	1.17314e-37	6.31666e-35	BEN1	PREDICTED: vestitone reductase-like [Arachis ipaensis]	Metabolism;Metabolism	Global and overview maps;Biosynthesis of other secondary metabolites	ko01110//Biosynthesis of secondary metabolites;ko00943//Isoflavonoid biosynthesis	K13265;K13265	-	GO:0048037//cofactor binding	-	--
ncbi_112789292	233	217	308	28	31	30	13.448	13.216	15.645	1.461	1.761	1.538	14.103	1.58667	-3.15193	2.52578e-37	1.34651e-34	CHS	PREDICTED: chalcone synthase [Arachis duranensis]	Metabolism;Metabolism;Organismal Systems;Metabolism	Global and overview maps;Global and overview maps;Environmental adaptation;Biosynthesis of other secondary metabolites	ko01100//Metabolic pathways;ko01110//Biosynthesis of secondary metabolites;ko04712//Circadian rhythm - plant;ko00941//Flavonoid biosynthesis	K00660;K00660;K00660;K00660	GO:0016020//membrane	GO:0004315//3-oxoacyl-[acyl-carrier-protein] synthase activity;GO:0004421//hydroxymethylglutaryl-CoA synthase activity;GO:0016747//transferase activity, transferring acyl groups other than amino-acyl groups	GO:0006633//fatty acid biosynthetic process	--
ncbi_112722997	98	126	131	474	449	525	4.714	6.398	5.576	20.819	21.615	22.465	5.56267	21.633	1.95939	2.77767e-37	1.46628e-34	GS2	PREDICTED: glutamine synthetase leaf isozyme, chloroplastic-like [Arachis ipaensis]	Metabolism;Metabolism;Metabolism;Metabolism;Metabolism;Metabolism	Global and overview maps;Global and overview maps;Carbohydrate metabolism;Amino acid metabolism;Energy metabolism;Amino acid metabolism	ko01100//Metabolic pathways;ko01230//Biosynthesis of amino acids;ko00630//Glyoxylate and dicarboxylate metabolism;ko00250//Alanine, aspartate and glutamate metabolism;ko00910//Nitrogen metabolism;ko00220//Arginine biosynthesis	K01915;K01915;K01915;K01915;K01915;K01915	GO:0005576//extracellular region;GO:0005840//ribosome;GO:0009526//plastid envelope;GO:0009532//plastid stroma;GO:0044434//chloroplast part	GO:0016211//ammonia ligase activity;GO:0032550//purine ribonucleoside binding	GO:0000097//sulfur amino acid biosynthetic process;GO:0006090//pyruvate metabolic process;GO:0006536//glutamate metabolic process;GO:0006541//glutamine metabolic process;GO:0006739//NADP metabolic process;GO:0006970//response to osmotic stress;GO:0006996//organelle organization;GO:0009639//response to red or far red light;GO:0009642//response to light intensity;GO:0009746//response to hexose;GO:0…	--
ncbi_112734521	1381	1386	1486	3807	3049	3684	77.225	81.873	73.275	193.92	170.364	182.792	77.4577	182.359	1.2353	2.96771e-37	1.55139e-34	PGIP1	PREDICTED: polygalacturonase inhibitor 2-like [Arachis ipaensis]	-	-	-	-	-	GO:0005515//protein binding	-	--
ncbi_112740355	24	30	39	254	219	264	1.214	1.602	1.739	11.699	11.054	11.834	1.51833	11.529	2.92471	6.85118e-37	3.54707e-34	BC10	core-2/I-branching enzyme [Medicago truncatula]	-	-	-	-	-	GO:0008194//UDP-glycosyltransferase activity	-	--
ncbi_112723536	191	175	202	663	598	592	15.377	14.875	14.335	48.607	48.091	42.28	14.8623	46.326	1.64016	7.72919e-37	3.96353e-34	XTH23	PREDICTED: xyloglucan endotransglucosylase/hydrolase protein 24-like [Arachis ipaensis]	-	-	-	-	GO:0005576//extracellular region	GO:0016757//transferase activity, transferring glycosyl groups;GO:0016787//hydrolase activity	GO:0005975//carbohydrate metabolic process;GO:0009987//cellular process	--
ncbi_112722388	901	947	1048	338	342	364	102.641	113.886	105.22	35.041	38.886	36.793	107.249	36.9067	-1.53901	8.87217e-37	4.50673e-34	GASA11	PREDICTED: snakin-2-like [Arachis ipaensis]	-	-	-	-	-	-	-	--
ncbi_112723649	4496	4197	5183	11294	10160	12080	203.319	200.404	206.608	465.186	458.968	484.61	203.444	469.588	1.20677	9.46085e-37	4.76084e-34	HSF30	PREDICTED: heat stress transcription factor A-2-like [Arachis ipaensis]	-	-	-	-	-	GO:0003700//transcription factor activity, sequence-specific DNA binding;GO:0008289//lipid binding;GO:0043565//sequence-specific DNA binding	GO:0006355//regulation of transcription, DNA-templated	HSF
ncbi_112703652	194	215	231	27	17	22	14.7	17.2	15.45	1.863	1.287	1.479	15.7833	1.543	-3.35459	1.48357e-36	7.39644e-34	TIP2-1	PREDICTED: aquaporin TIP2-1 [Arachis duranensis]	-	-	-	-	GO:0000325//plant-type vacuole;GO:0005618//cell wall;GO:0005774//vacuolar membrane;GO:0005911//cell-cell junction;GO:0009526//plastid envelope;GO:0031224//intrinsic component of membrane	GO:0005275//amine transmembrane transporter activity;GO:0005372//water transmembrane transporter activity	GO:0006873//cellular ion homeostasis;GO:0006970//response to osmotic stress;GO:0006996//organelle organization;GO:0015843//methylammonium transport;GO:0042044//fluid transport;GO:0070838//divalent metal ion transport	--
ncbi_112741946	404	489	507	1304	1227	1244	24.63	31.485	27.257	72.435	74.718	67.277	27.7907	71.4767	1.36287	2.64546e-36	1.30681e-33	IRT1	PREDICTED: fe(2+) transport protein 1-like [Arachis ipaensis]	-	-	-	-	GO:0031224//intrinsic component of membrane	GO:0022890//inorganic cation transmembrane transporter activity	GO:0006829//zinc II ion transport;GO:0044763//single-organism cellular process	--
ncbi_112767267	188	198	189	20	16	13	11.033	12.24	9.901	1.067	0.936	0.675	11.058	0.892667	-3.63083	3.33897e-36	1.63439e-33	At4g08290	PREDICTED: WAT1-related protein At4g08290-like [Arachis ipaensis]	-	-	-	-	GO:0031224//intrinsic component of membrane	GO:0005215//transporter activity	GO:0044763//single-organism cellular process	--
ncbi_112769373	1794	2133	1962	827	845	781	39.565	48.588	38.573	19.056	20.318	17.657	42.242	19.0103	-1.15189	1.52234e-35	7.38459e-33	--	F-box/FBD/LRR-repeat protein [Glycine soja]	-	-	-	-	GO:0000439//core TFIIH complex	-	GO:0006289//nucleotide-excision repair;GO:0006367//transcription initiation from RNA polymerase II promoter	--
ncbi_112779733	18	12	13	167	188	208	0.963	0.686	0.587	7.896	9.765	9.595	0.745333	9.08533	3.60758	2.00024e-35	9.61617e-33	STY13	PREDICTED: serine/threonine-protein kinase HT1-like [Arachis ipaensis]	-	-	-	-	-	GO:0004672//protein kinase activity;GO:0032550//purine ribonucleoside binding	GO:0006464//cellular protein modification process;GO:0006796//phosphate-containing compound metabolic process	--
ncbi_112709734	93	123	97	396	430	441	4.733	6.621	4.335	18.363	21.865	19.919	5.22967	20.049	1.93874	5.86987e-35	2.79697e-32	HLS1	PREDICTED: probable N-acetyltransferase HLS1 [Arachis duranensis]	-	-	-	-	-	GO:0016740//transferase activity	-	--
ncbi_112735873	516	655	609	1603	1445	1631	37.48	50.214	38.856	103.883	102.521	102.962	42.1833	103.122	1.28961	7.09082e-35	3.34911e-32	SDR1	PREDICTED: (+)-neomenthol dehydrogenase-like [Arachis duranensis]	Metabolism;Metabolism	Global and overview maps;Metabolism of terpenoids and polyketides	ko01110//Biosynthesis of secondary metabolites;ko00902//Monoterpenoid biosynthesis	K15095;K15095	-	GO:0003824//catalytic activity	GO:0044710//single-organism metabolic process	--
MSTRG.11136	550	659	600	122	162	187	9.982	11.375	9.145	1.938	2.758	3.044	10.1673	2.58	-1.9785	1.14908e-34	5.38008e-32	--	clathrin interactor EPSIN 3 isoform X1 [Arachis ipaensis]	Cellular Processes	Transport and catabolism	ko04144//Endocytosis	K12471	-	-	-	--
MSTRG.1217	451	520	681	141	124	113	67.828	82.649	90.323	19.281	18.67	15.019	80.2667	17.6567	-2.18459	1.96183e-34	9.10629e-32	ART3	Protein TAR1 [Capsicum baccatum]	-	-	-	-	-	-	-	--
ncbi_112772745	1471	1313	1576	3678	3169	3352	167.097	152.606	157.8	369.82	349.529	332.582	159.168	350.644	1.13946	1.98229e-34	9.12258e-32	--	PREDICTED: uncharacterized protein LOC107612483 isoform X1 [Arachis ipaensis]	-	-	-	-	-	-	-	--
ncbi_112741732	3504	4489	4794	1657	1628	1666	298.415	403.608	359.861	128.55	138.495	125.863	353.961	130.969	-1.43436	2.03567e-34	9.28885e-32	--	PREDICTED: phylloplanin-like [Arachis ipaensis]	-	-	-	-	-	-	-	--
ncbi_112790589	346	302	390	1060	910	1085	15.947	14.7	15.839	44.507	41.874	44.343	15.4953	43.5747	1.49166	2.64727e-34	1.19781e-31	PDK	PREDICTED: pyruvate dehydrogenase (acetyl-transferring) kinase, mitochondrial [Arachis duranensis]	-	-	-	-	GO:0043231//intracellular membrane-bounded organelle	GO:0004672//protein kinase activity;GO:0004871//signal transducer activity;GO:0032550//purine ribonucleoside binding;GO:0046983//protein dimerization activity	GO:0006468//protein phosphorylation;GO:0006873//cellular ion homeostasis;GO:0030001//metal ion transport;GO:0050794//regulation of cellular process	--
ncbi_112790504	99	65	87	597	375	419	5.473	3.808	4.209	29.977	20.653	20.473	4.49667	23.701	2.39802	2.74041e-34	1.22962e-31	CHS	PREDICTED: stilbene synthase 3-like [Arachis ipaensis]	Metabolism;Metabolism;Organismal Systems;Metabolism	Global and overview maps;Global and overview maps;Environmental adaptation;Biosynthesis of other secondary metabolites	ko01100//Metabolic pathways;ko01110//Biosynthesis of secondary metabolites;ko04712//Circadian rhythm - plant;ko00941//Flavonoid biosynthesis	K00660;K00660;K00660;K00660	GO:0016020//membrane	GO:0004315//3-oxoacyl-[acyl-carrier-protein] synthase activity;GO:0004421//hydroxymethylglutaryl-CoA synthase activity;GO:0016747//transferase activity, transferring acyl groups other than amino-acyl groups	GO:0006633//fatty acid biosynthetic process	--
ncbi_112786732	15	15	24	180	210	185	0.707	0.746	0.998	7.734	9.871	7.744	0.817	8.44967	3.37049	3.1965e-34	1.42242e-31	GmSGT3	PREDICTED: soyasaponin III rhamnosyltransferase-like [Arachis ipaensis]	-	-	-	-	-	GO:0016757//transferase activity, transferring glycosyl groups	-	--
MSTRG.36260	383	335	454	1138	1117	1053	38.319	35.387	40.039	103.697	111.632	93.459	37.915	102.929	1.44081	8.20999e-34	3.62343e-31	--	Ly-6/neurotoxin-like protein [Actinidia chinensis var. chinensis] [Actinidia chinensis]	-	-	-	-	-	-	-	--
ncbi_112776317	1580	1637	1787	702	712	754	96.688	105.808	96.406	39.128	43.543	40.934	99.634	41.2017	-1.27394	8.69681e-34	3.80708e-31	--	PREDICTED: early nodulin-75-like [Arachis ipaensis]	-	-	-	-	-	-	-	--
ncbi_112796716	66	52	81	335	303	385	2.205	1.844	2.377	10.198	10.106	11.373	2.142	10.559	2.30144	9.91028e-34	4.3033e-31	SULTR3;3	PREDICTED: probable sulfate transporter 3.3 [Arachis duranensis]	-	-	-	-	GO:0016020//membrane;GO:0016021//integral component of membrane	GO:0015116//sulfate transmembrane transporter activity;GO:0045152//antisigma factor binding	GO:0006355//regulation of transcription, DNA-templated;GO:0008272//sulfate transport	--
ncbi_112733635	959	823	1075	2854	2260	2558	43.474	39.405	42.988	117.862	102.366	102.906	41.9557	107.711	1.36023	1.87063e-33	8.05779e-31	PP2CA	PREDICTED: protein phosphatase 2C 37-like [Arachis ipaensis]	Environmental Information Processing;Environmental Information Processing	Signal transduction;Signal transduction	ko04075//Plant hormone signal transduction;ko04016//MAPK signaling pathway - plant	K14497;K14497	-	GO:0016791//phosphatase activity	-	--
ncbi_112801899	1516	1382	1597	3252	3093	3384	57.199	55.04	53.116	111.766	116.561	113.276	55.1183	113.868	1.04675	1.90293e-33	8.13184e-31	HACL	PREDICTED: 2-hydroxyacyl-CoA lyase [Arachis duranensis]	Cellular Processes	Transport and catabolism	ko04146//Peroxisome	K12261	-	GO:0003824//catalytic activity;GO:0019842//vitamin binding	-	--
ncbi_112723412	126	115	169	509	509	503	7.674	7.401	9.067	28.27	31.023	27.238	8.04733	28.8437	1.84167	3.20599e-33	1.35924e-30	TIL	PREDICTED: temperature-induced lipocalin-1-like [Arachis ipaensis]	-	-	-	-	-	-	GO:0051234//establishment of localization	--
ncbi_112727850	843	846	1023	334	306	325	73.696	78.107	78.849	26.58	26.722	25.206	76.884	26.1693	-1.55481	4.38526e-33	1.84469e-30	HSP18.1	PREDICTED: class I heat shock protein-like [Arachis ipaensis]	Genetic Information Processing	Folding, sorting and degradation	ko04141//Protein processing in endoplasmic reticulum	K13993	-	-	-	--
ncbi_112711087	87	78	81	324	333	351	10.721	10.141	8.795	36.358	40.99	38.365	9.88567	38.571	1.96411	1.31287e-32	5.47986e-30	--	PREDICTED: Bowman-Birk type proteinase inhibitor B-II [Arachis duranensis]	-	-	-	-	-	GO:0004866//endopeptidase inhibitor activity	GO:0010466//negative regulation of peptidase activity	--
ncbi_112796419	1874	2490	2781	874	802	782	186.82	262.114	244.411	79.325	79.862	69.161	231.115	76.116	-1.60234	1.50031e-32	6.21407e-30	--	PREDICTED: phylloplanin-like [Arachis duranensis]	-	-	-	-	-	-	-	--
ncbi_112715717	201	192	336	20	23	29	11.541	11.627	16.958	1.064	1.324	1.45	13.3753	1.27933	-3.38611	2.29426e-32	9.42993e-30	COMT1	PREDICTED: caffeic acid 3-O-methyltransferase [Arachis duranensis]	Metabolism;Metabolism;Metabolism	Global and overview maps;Global and overview maps;Biosynthesis of other secondary metabolites	ko01100//Metabolic pathways;ko01110//Biosynthesis of secondary metabolites;ko00940//Phenylpropanoid biosynthesis	K13066;K13066;K13066	-	GO:0008168//methyltransferase activity;GO:0008171//O-methyltransferase activity;GO:0046983//protein dimerization activity	GO:0006480//N-terminal protein amino acid methylation;GO:0016051//carbohydrate biosynthetic process	--
ncbi_112765969	629	630	833	1767	1845	1825	69.69	73.704	81.363	178.325	204.214	179.394	74.919	187.311	1.32203	6.43017e-32	2.62292e-29	--	PREDICTED: cold and drought-regulated protein CORA-like [Arachis ipaensis]	-	-	-	-	-	-	-	--
ncbi_112706185	538	478	758	154	136	140	45.819	42.968	56.905	11.958	11.611	10.549	48.564	11.3727	-2.09432	1.42565e-31	5.77162e-29	--	PREDICTED: major latex allergen Hev b 5-like [Arachis duranensis]	-	-	-	-	-	-	-	--
ncbi_112791587	1826	1562	1903	4569	3707	4289	83.046	74.989	76.26	189.232	168.383	173.008	78.0983	176.874	1.17936	1.4793e-31	5.94413e-29	PP2CA	PREDICTED: protein phosphatase 2C 37-like [Arachis duranensis]	Environmental Information Processing;Environmental Information Processing	Signal transduction;Signal transduction	ko04075//Plant hormone signal transduction;ko04016//MAPK signaling pathway - plant	K14497;K14497	-	GO:0016791//phosphatase activity	-	--
ncbi_112771582	4464	3851	7339	69827	56570	68099	489.991	446.276	710.182	6981.27	6203.04	6631.63	548.816	6605.31	3.58923	1.6199e-31	6.46088e-29	--	conglutin [Arachis hypogaea]	-	-	-	-	-	-	-	--
ncbi_112712418	3510	2998	3504	1348	1211	1561	57.922	52.228	50.963	20.254	19.954	22.854	53.7043	21.0207	-1.35323	2.46082e-31	9.74266e-29	ABCC10	PREDICTED: ABC transporter C family member 10-like isoform X2 [Arachis duranensis]	Environmental Information Processing	Membrane transport	ko02010//ABC transporters	K05666	GO:0005575//cellular_component;GO:0005737//cytoplasm;GO:0005887//integral component of plasma membrane;GO:0009288//bacterial-type flagellum;GO:0009380//excinuclease repair complex;GO:0009898//cytoplasmic side of plasma membrane;GO:0016021//integral component of membrane;GO:0030257//type III protein secretion system complex;GO:0043190//ATP-binding cassette (ABC) transporter complex;GO:0055051//ATP…	GO:0000166//nucleotide binding;GO:0003677//DNA binding;GO:0003924//GTPase activity;GO:0004527//exonuclease activity;GO:0005260//channel-conductance-controlling ATPase activity;GO:0005319//lipid transporter activity;GO:0005524//ATP binding;GO:0005525//GTP binding;GO:0008565//protein transporter activity;GO:0009381//excinuclease ABC activity;GO:0015220//choline transmembrane transporter activity;GO…	GO:0000910//cytokinesis;GO:0001539//cilium or flagellum-dependent cell motility;GO:0002949//tRNA threonylcarbamoyladenosine modification;GO:0006260//DNA replication;GO:0006289//nucleotide-excision repair;GO:0006310//DNA recombination;GO:0006400//tRNA modification;GO:0006777//Mo-molybdopterin cofactor biosynthetic process;GO:0006810//transport;GO:0006817//phosphate ion transport;GO:0006824//cobalt…	--
ncbi_112801849	521	463	637	1509	1347	1515	42.45	39.796	45.724	111.964	109.649	109.504	42.6567	110.372	1.37154	2.607e-31	1.02461e-28	ASP	PREDICTED: miraculin-like [Arachis duranensis]	-	-	-	-	-	GO:0004866//endopeptidase inhibitor activity	-	--
ncbi_112802940	133	115	137	492	404	457	6.562	5.99	5.958	22.114	19.91	19.982	6.17	20.6687	1.7441	3.60205e-31	1.40543e-28	UGT1	PREDICTED: isoflavone 7-O-glucosyltransferase 1-like [Arachis ipaensis]	-	-	-	-	-	GO:0016740//transferase activity	-	--
ncbi_112719828	4	10	8	127	165	220	0.299	0.781	0.521	8.535	12.176	14.44	0.533667	11.717	4.45652	7.38689e-31	2.86144e-28	--	PREDICTED: miraculin-like [Arachis ipaensis]	-	-	-	-	-	GO:0004866//endopeptidase inhibitor activity	-	--
ncbi_112751856	5031	4578	5413	2384	2094	2442	168.681	162.063	159.965	72.803	70.121	72.633	163.57	71.8523	-1.1868	1.53435e-30	5.90112e-28	HSP83A	PREDICTED: heat shock protein 83 isoform X2 [Arachis ipaensis]	Organismal Systems;Genetic Information Processing	Environmental adaptation;Folding, sorting and degradation	ko04626//Plant-pathogen interaction;ko04141//Protein processing in endoplasmic reticulum	K04079;K04079	-	GO:0005524//ATP binding;GO:0008705//methionine synthase activity;GO:0016887//ATPase activity;GO:0051082//unfolded protein binding	GO:0006457//protein folding;GO:0009086//methionine biosynthetic process;GO:0032418//lysosome localization	--
ncbi_112714890	32	16	43	243	212	241	1.485	0.761	1.775	10.27	9.833	9.909	1.34033	10.004	2.89991	1.73059e-30	6.60866e-28	GmSGT3	PREDICTED: soyasaponin III rhamnosyltransferase-like [Arachis duranensis]	-	-	-	-	-	GO:0016757//transferase activity, transferring glycosyl groups	-	--
ncbi_112772495	5584	7737	7927	2779	2778	2788	704.947	1031.24	882.149	319.513	350.388	312.212	872.779	327.371	-1.41469	1.76189e-30	6.68078e-28	--	PREDICTED: glycine-rich cell wall structural protein-like isoform X1 [Arachis ipaensis]	-	-	-	-	-	-	-	--
ncbi_112707546	7925	8368	9985	18697	18290	18981	765.037	852.882	849.658	1643.86	1763.67	1625.47	822.526	1677.67	1.02832	1.91402e-30	7.20688e-28	MLP146	PREDICTED: MLP-like protein 34 [Arachis duranensis]	-	-	-	-	-	-	GO:0006952//defense response	--
MSTRG.31842	1	7	11	150	141	195	0.083	0.614	0.77	10.696	10.903	13.198	0.489	11.599	4.56802	2.92113e-30	1.09226e-27	--	Protease Do-like [Arachis hypogaea]	-	-	-	-	-	-	-	--
ncbi_112796807	33	24	31	220	184	196	1.468	1.127	1.216	8.914	8.177	7.736	1.27033	8.27567	2.70367	7.02353e-30	2.6081e-27	CYP93E1	beta-amyrin 24-hydroxylase CYP93E4 [Arachis hypogaea]	Metabolism;Metabolism	Global and overview maps;Metabolism of terpenoids and polyketides	ko01110//Biosynthesis of secondary metabolites;ko00909//Sesquiterpenoid and triterpenoid biosynthesis	K15814;K15814	GO:0031224//intrinsic component of membrane	GO:0016491//oxidoreductase activity;GO:0046906//tetrapyrrole binding;GO:0046914//transition metal ion binding	GO:0044710//single-organism metabolic process	--
ncbi_112723639	156	171	125	569	508	465	6.934	8.017	4.881	22.969	22.51	18.292	6.61067	21.257	1.68507	7.45644e-30	2.7499e-27	CKX3	PREDICTED: cytokinin dehydrogenase 2-like [Arachis ipaensis]	Metabolism	Metabolism of terpenoids and polyketides	ko00908//Zeatin biosynthesis	K00279	-	GO:0016614//oxidoreductase activity, acting on CH-OH group of donors	GO:0008152//metabolic process	--
MSTRG.13650	655	947	883	228	256	279	86.398	131.885	102.668	27.391	33.73	32.647	106.984	31.256	-1.77519	7.55712e-30	2.76807e-27	--	uncharacterized protein DS421_6g182270 [Arachis hypogaea]	-	-	-	-	-	-	-	--
MSTRG.8501	214	171	217	21	26	34	8.585	7.243	7.674	0.767	1.042	1.21	7.834	1.00633	-2.96064	8.59143e-30	3.12566e-27	--	protein FAM133-like [Arachis ipaensis]	-	-	-	-	-	-	-	--
ncbi_112789972	211	221	262	653	617	710	7.761	8.574	8.511	21.891	22.667	23.172	8.282	22.5767	1.44678	2.61e-29	9.43173e-27	GH3.6	PREDICTED: indole-3-acetic acid-amido synthetase GH3.6-like [Arachis duranensis]	Environmental Information Processing	Signal transduction	ko04075//Plant hormone signal transduction	K14487	-	-	-	--
ncbi_112737218	236	212	301	36	51	41	14.227	13.501	16.021	1.989	3.101	2.191	14.583	2.427	-2.58704	4.19636e-29	1.50633e-26	CHS	PREDICTED: chalcone synthase [Arachis ipaensis]	Metabolism;Metabolism;Organismal Systems;Metabolism	Global and overview maps;Global and overview maps;Environmental adaptation;Biosynthesis of other secondary metabolites	ko01100//Metabolic pathways;ko01110//Biosynthesis of secondary metabolites;ko04712//Circadian rhythm - plant;ko00941//Flavonoid biosynthesis	K00660;K00660;K00660;K00660	GO:0016020//membrane	GO:0004315//3-oxoacyl-[acyl-carrier-protein] synthase activity;GO:0004421//hydroxymethylglutaryl-CoA synthase activity;GO:0016747//transferase activity, transferring acyl groups other than amino-acyl groups	GO:0006633//fatty acid biosynthetic process	--
ncbi_112727832	118	153	182	11	8	7	14.369	19.621	19.536	1.22	0.973	0.756	17.842	0.983	-4.18194	6.40964e-29	2.27053e-26	--	Lipid transfer protein [Medicago truncatula]	-	-	-	-	-	-	-	--
ncbi_112702805	316	264	303	793	724	888	12.627	11.12	10.652	28.833	28.863	31.462	11.4663	29.7193	1.374	6.68289e-29	2.35185e-26	AS1	PREDICTED: asparagine synthetase [glutamine-hydrolyzing] 1 [Arachis duranensis]	Metabolism;Metabolism;Metabolism	Global and overview maps;Global and overview maps;Amino acid metabolism	ko01100//Metabolic pathways;ko01110//Biosynthesis of secondary metabolites;ko00250//Alanine, aspartate and glutamate metabolism	K01953;K01953;K01953	-	GO:0016884//carbon-nitrogen ligase activity, with glutamine as amido-N-donor;GO:0032550//purine ribonucleoside binding	GO:0006529//asparagine biosynthetic process	--
ncbi_112792522	666	606	721	1607	1407	1562	45.569	43.789	43.509	100.123	96.139	94.783	44.289	97.015	1.13126	6.81112e-29	2.38141e-26	At4g22758	senescence-associated protein [Carica papaya]	-	-	-	-	-	-	-	--
ncbi_112784010	660	612	807	1937	1590	1753	53.554	52.43	57.689	143.119	128.874	126.202	54.5577	132.732	1.28266	9.77219e-29	3.39467e-26	--	PREDICTED: leucine-rich repeat extensin-like protein 6 [Arachis ipaensis]	-	-	-	-	-	-	-	--
ncbi_112744858	182	164	212	544	532	586	4.385	4.184	4.505	11.982	12.828	12.55	4.358	12.4533	1.51479	1.07235e-28	3.67767e-26	ogdh	PREDICTED: 2-oxoglutarate dehydrogenase, mitochondrial-like [Arachis ipaensis]	Metabolism;Metabolism;Metabolism;Metabolism;Metabolism;Metabolism	Global and overview maps;Global and overview maps;Global and overview maps;Carbohydrate metabolism;Amino acid metabolism;Amino acid metabolism	ko01100//Metabolic pathways;ko01110//Biosynthesis of secondary metabolites;ko01200//Carbon metabolism;ko00020//Citrate cycle (TCA cycle);ko00380//Tryptophan metabolism;ko00310//Lysine degradation	K00164;K00164;K00164;K00164;K00164;K00164	-	GO:0016903//oxidoreductase activity, acting on the aldehyde or oxo group of donors;GO:0019842//vitamin binding	GO:0006101//citrate metabolic process	--
ncbi_112798147	182	164	212	544	532	586	4.385	4.184	4.505	11.982	12.828	12.55	4.358	12.4533	1.51479	1.07235e-28	3.67767e-26	ogdh	PREDICTED: 2-oxoglutarate dehydrogenase, mitochondrial-like [Arachis ipaensis]	Metabolism;Metabolism;Metabolism;Metabolism;Metabolism;Metabolism	Global and overview maps;Global and overview maps;Global and overview maps;Carbohydrate metabolism;Amino acid metabolism;Amino acid metabolism	ko01100//Metabolic pathways;ko01110//Biosynthesis of secondary metabolites;ko01200//Carbon metabolism;ko00020//Citrate cycle (TCA cycle);ko00380//Tryptophan metabolism;ko00310//Lysine degradation	K00164;K00164;K00164;K00164;K00164;K00164	-	GO:0016903//oxidoreductase activity, acting on the aldehyde or oxo group of donors;GO:0019842//vitamin binding	GO:0006101//citrate metabolic process	--
ncbi_112789368	4	13	14	178	146	135	0.426	1.462	1.314	17.267	15.534	12.756	1.06733	15.1857	3.83063	1.39297e-28	4.74703e-26	DIR23	PREDICTED: dirigent protein 23-like [Arachis duranensis]	-	-	-	-	-	-	-	--
ncbi_112734252	362	321	409	971	867	978	30.767	28.804	30.641	75.166	73.605	73.737	30.0707	74.1693	1.30247	1.4602e-28	4.94485e-26	MFT	PREDICTED: protein MOTHER of FT and TF 1 [Arachis ipaensis]	-	-	-	-	GO:0005575//cellular_component	GO:0003674//molecular_function	GO:0008150//biological_process	--
ncbi_112797513	589	528	639	1482	1260	1446	27.665	26.201	26.492	63.453	59.165	60.295	26.786	60.971	1.18664	1.6704e-28	5.62131e-26	--	transferring glycosyl group transferase [Medicago truncatula]	-	-	-	-	-	GO:0003824//catalytic activity	-	--
ncbi_112723444	30	17	31	209	165	209	1.493	0.893	1.36	9.471	8.2	9.224	1.24867	8.965	2.84392	2.48052e-28	8.29572e-26	--	PREDICTED: UBP1-associated proteins 1C-like isoform X2 [Juglans regia]	-	-	-	-	-	GO:0003676//nucleic acid binding;GO:0008270//zinc ion binding	-	--
ncbi_112741300	713	715	846	1851	1590	1920	78.478	83.09	82.081	185.556	174.814	187.473	81.2163	182.614	1.16896	2.72351e-28	9.05215e-26	RTL1	PREDICTED: ribonuclease 3-like protein 1 [Arachis ipaensis]	-	-	-	-	-	GO:0003674//molecular_function;GO:0003676//nucleic acid binding;GO:0003723//RNA binding;GO:0004525//ribonuclease III activity;GO:0005488//binding;GO:0097159//organic cyclic compound binding;GO:1901363//heterocyclic compound binding	GO:0006396//RNA processing	--
ncbi_112800555	45	40	48	272	200	243	1.748	1.63	1.632	9.618	7.781	8.382	1.67	8.59367	2.36343	3.02842e-28	1.00038e-25	GmSGT2	PREDICTED: soyasapogenol B glucuronide galactosyltransferase-like [Arachis duranensis]	-	-	-	-	-	GO:0016757//transferase activity, transferring glycosyl groups	-	--
ncbi_112782784	405	331	395	968	877	990	18.745	16.181	16.137	40.815	40.549	40.653	17.021	40.6723	1.25673	3.86633e-28	1.26938e-25	HSPRO2	PREDICTED: nematode resistance protein-like HSPRO2 [Arachis ipaensis]	-	-	-	-	GO:0005575//cellular_component;GO:0005622//intracellular;GO:0005623//cell;GO:0005737//cytoplasm;GO:0044424//intracellular part;GO:0044464//cell part	GO:0003674//molecular_function;GO:0004833//tryptophan 2,3-dioxygenase activity;GO:0005488//binding;GO:0020037//heme binding;GO:0043167//ion binding;GO:0043169//cation binding;GO:0046872//metal ion binding;GO:0046906//tetrapyrrole binding;GO:0048037//cofactor binding;GO:0097159//organic cyclic compound binding;GO:1901363//heterocyclic compound binding	GO:0006082//organic acid metabolic process;GO:0006520//cellular amino acid metabolic process;GO:0006568//tryptophan metabolic process;GO:0006569//tryptophan catabolic process;GO:0006576//cellular biogenic amine metabolic process;GO:0006586//indolalkylamine metabolic process;GO:0006725//cellular aromatic compound metabolic process;GO:0006807//nitrogen compound metabolic process;GO:0006950//respons…	--
ncbi_112736905	186	199	198	526	522	581	12.251	13.83	11.498	31.575	34.331	33.912	12.5263	33.2727	1.40937	3.97301e-28	1.2965e-25	XMT1	PREDICTED: 7-methylxanthosine synthase 1-like [Arachis duranensis]	-	-	-	-	-	GO:0008168//methyltransferase activity	-	--
ncbi_112738417	439	392	459	1094	946	1086	21.562	20.35	19.86	48.845	46.408	47.387	20.5907	47.5467	1.20735	5.82121e-28	1.88818e-25	PDK	PREDICTED: pyruvate dehydrogenase (acetyl-transferring) kinase, mitochondrial [Arachis ipaensis]	-	-	-	-	GO:0043231//intracellular membrane-bounded organelle	GO:0004672//protein kinase activity;GO:0004871//signal transducer activity;GO:0032550//purine ribonucleoside binding;GO:0046983//protein dimerization activity	GO:0006468//protein phosphorylation;GO:0006873//cellular ion homeostasis;GO:0030001//metal ion transport;GO:0050794//regulation of cellular process	--
ncbi_112723218	94	87	120	433	340	374	10.088	9.845	11.417	42.479	36.509	35.701	10.45	38.2297	1.87119	7.90194e-28	2.54774e-25	PR10.2E	PREDICTED: pathogenesis-related protein 2-like [Arachis ipaensis]	-	-	-	-	-	-	GO:0006952//defense response	--
ncbi_112762512	1119	997	1109	2506	2090	2504	41.516	39.065	36.257	84.691	77.453	82.426	38.946	81.5233	1.06574	1.10763e-27	3.54994e-25	AAP3	PREDICTED: amino acid permease 3 [Arachis ipaensis]	-	-	-	-	GO:0031224//intrinsic component of membrane	-	-	--
ncbi_112710728	15	21	23	182	148	163	0.708	1.012	0.926	7.554	6.765	6.665	0.882	6.99467	2.9874	1.20523e-27	3.83992e-25	SCRM	PREDICTED: transcription factor ICE1-like [Arachis duranensis]	-	-	-	-	-	GO:0008773//[protein-PII] uridylyltransferase activity;GO:0046983//protein dimerization activity	GO:0018177//protein uridylylation	bHLH
ncbi_112795670	50	49	39	346	203	262	2.789	2.876	1.918	17.602	11.297	12.98	2.52767	13.9597	2.46539	1.6255e-27	5.14845e-25	CHS	PREDICTED: stilbene synthase 3-like [Arachis duranensis]	Metabolism;Metabolism;Organismal Systems;Metabolism	Global and overview maps;Global and overview maps;Environmental adaptation;Biosynthesis of other secondary metabolites	ko01100//Metabolic pathways;ko01110//Biosynthesis of secondary metabolites;ko04712//Circadian rhythm - plant;ko00941//Flavonoid biosynthesis	K00660;K00660;K00660;K00660	GO:0016020//membrane	GO:0004315//3-oxoacyl-[acyl-carrier-protein] synthase activity;GO:0004421//hydroxymethylglutaryl-CoA synthase activity;GO:0016747//transferase activity, transferring acyl groups other than amino-acyl groups	GO:0006633//fatty acid biosynthetic process	--
ncbi_112802951	1516	1638	2086	731	661	672	153.538	175.152	186.203	67.428	66.871	60.376	171.631	64.8917	-1.40321	1.65472e-27	5.21032e-25	EARLI1	PREDICTED: 14 kDa proline-rich protein DC2.15-like [Arachis duranensis]	-	-	-	-	GO:0005886//plasma membrane	-	GO:0009292//genetic transfer	--
ncbi_112711930	155	125	176	2	3	6	11.648	9.899	11.644	0.137	0.225	0.4	11.0637	0.254	-5.44486	1.72083e-27	5.387e-25	--	PREDICTED: classical arabinogalactan protein 9 [Arachis duranensis]	-	-	-	-	-	-	-	--
ncbi_112789399	2338	2226	2760	5419	4811	5350	211.347	212.474	219.913	446.119	434.43	428.998	214.578	436.516	1.02453	2.2223e-27	6.91663e-25	--	lactoylglutathione lyase, partial [Arachis hypogaea]	-	-	-	-	-	GO:0004462//lactoylglutathione lyase activity;GO:0008687//3,4-dihydroxyphenylacetate 2,3-dioxygenase activity;GO:0018577//catechol 2,3-dioxygenase activity	GO:0005975//carbohydrate metabolic process;GO:0009712//catechol-containing compound metabolic process;GO:0051596//methylglyoxal catabolic process	--
ncbi_114924434	44	68	73	286	261	310	5.123	8.36	7.493	30.331	30.358	32.022	6.992	30.9037	2.144	2.40948e-27	7.45608e-25	--	PREDICTED: uncharacterized protein LOC108322711 [Vigna angularis]	-	-	-	-	-	-	-	--
ncbi_112696246	783	698	927	230	265	312	24.027	22.893	25.421	6.34	8.103	8.798	24.1137	7.747	-1.63814	2.44937e-27	7.53621e-25	HSFA6b	PREDICTED: heat stress transcription factor A-7a-like [Arachis duranensis]	-	-	-	-	-	GO:0003700//transcription factor activity, sequence-specific DNA binding;GO:0043565//sequence-specific DNA binding	GO:0006355//regulation of transcription, DNA-templated	HSF
ncbi_112791569	861	979	1022	2208	1936	2443	65.001	78.034	68.011	151.819	145.997	163.613	70.3487	153.81	1.12855	3.79625e-27	1.16139e-24	--	PREDICTED: vitellogenin-2-like [Arachis ipaensis]	-	-	-	-	-	-	-	--
ncbi_112723126	27	45	49	295	209	225	2.435	4.274	3.884	24.166	18.777	17.933	3.531	20.292	2.52276	4.07043e-27	1.23128e-24	PR10.2E	PREDICTED: pathogenesis-related protein 2-like [Arachis ipaensis]	-	-	-	-	-	-	GO:0006952//defense response	--
ncbi_112772268	356	291	353	939	770	966	19.734	17.028	17.251	47.404	42.626	47.533	18.0043	45.8543	1.34871	6.42173e-27	1.93168e-24	F3GGT1	PREDICTED: anthocyanidin 3-O-glucoside 2''-O-glucosyltransferase-like [Arachis ipaensis]	Metabolism	Biosynthesis of other secondary metabolites	ko00944//Flavone and flavonol biosynthesis	K22794	-	GO:0016740//transferase activity	-	--
ncbi_112734525	33	19	29	200	160	202	2.072	1.26	1.622	11.444	10.035	11.268	1.65133	10.9157	2.7247	6.48063e-27	1.93857e-24	PGIP2	PREDICTED: polygalacturonase inhibitor 2-like [Arachis ipaensis]	-	-	-	-	-	GO:0005515//protein binding	-	--
ncbi_112783822	368	308	472	94	99	94	28.768	25.361	32.509	6.684	7.72	6.51	28.8793	6.97133	-2.05053	7.81316e-27	2.32426e-24	SAG20	wound-induced protein 1-like protein [Phaseolus vulgaris]	-	-	-	-	-	-	GO:0000302//response to reactive oxygen species;GO:0001101//response to acid chemical;GO:0002238//response to molecule of fungal origin;GO:0006950//response to stress;GO:0006979//response to oxidative stress;GO:0007275//multicellular organism development;GO:0007568//aging;GO:0008150//biological_process;GO:0009605//response to external stimulus;GO:0009607//response to biotic stimulus;GO:0009620//r…	--
ncbi_112791038	1607	1774	2077	3859	3909	4548	315.483	367.745	359.376	689.906	766.363	791.9	347.535	749.39	1.10856	8.35474e-27	2.47172e-24	PDF2.1	PREDICTED: defensin Ec-AMP-D2 [Arachis duranensis]	-	-	-	-	GO:0005576//extracellular region	GO:0019870//potassium channel inhibitor activity	GO:0009405//pathogenesis	--
ncbi_112793898	540	428	504	1148	1128	1337	17.866	15.044	14.89	34.854	37.242	39.472	15.9333	37.1893	1.22284	8.64666e-27	2.5441e-24	WNK4	PREDICTED: probable serine/threonine-protein kinase WNK4 [Arachis duranensis]	-	-	-	-	GO:0043231//intracellular membrane-bounded organelle	GO:0004672//protein kinase activity;GO:0032550//purine ribonucleoside binding	GO:0006468//protein phosphorylation;GO:0007568//aging;GO:0009247//glycolipid biosynthetic process;GO:0009267//cellular response to starvation;GO:0009414//response to water deprivation	--
ncbi_112789177	251	282	268	680	667	646	14.844	17.608	13.971	36.627	39.403	33.891	15.4743	36.6403	1.24356	9.89554e-27	2.89574e-24	XMT1	PREDICTED: 7-methylxanthosine synthase 1-like [Arachis duranensis]	-	-	-	-	-	GO:0008168//methyltransferase activity	-	--
ncbi_112708070	276	266	330	819	692	794	35.553	36.177	37.523	96.072	89.04	90.714	36.4177	91.942	1.33609	1.12302e-26	3.26854e-24	--	PREDICTED: uncharacterized protein LOC107469664 [Arachis duranensis]	-	-	-	-	-	-	-	--
ncbi_112723127	65	59	47	276	231	261	6.16	5.951	3.969	23.971	22.04	22.124	5.36	22.7117	2.08313	1.24504e-26	3.6042e-24	PR10.2E	PREDICTED: pathogenesis-related protein 2-like [Arachis ipaensis]	-	-	-	-	-	-	GO:0006952//defense response	--
ncbi_112716835	79	107	102	357	315	392	4.709	6.787	5.395	19.47	18.858	20.835	5.63033	19.721	1.80844	1.63063e-26	4.69517e-24	PCO2	PREDICTED: plant cysteine oxidase 2-like [Arachis duranensis]	Metabolism;Metabolism	Global and overview maps;Metabolism of other amino acids	ko01100//Metabolic pathways;ko00430//Taurine and hypotaurine metabolism	K10712;K10712	-	GO:0016491//oxidoreductase activity	GO:0044710//single-organism metabolic process	--
ncbi_112748522	22	10	19	159	150	151	1.103	0.543	0.855	7.27	7.539	6.707	0.833667	7.172	3.10483	1.71155e-26	4.90196e-24	GmSGT2	PREDICTED: soyasapogenol B glucuronide galactosyltransferase-like [Arachis ipaensis]	-	-	-	-	-	GO:0016757//transferase activity, transferring glycosyl groups	-	--
ncbi_112703541	76	108	124	466	354	393	8.778	13.211	12.625	48.97	40.802	40.27	11.538	43.3473	1.90955	2.1446e-26	6.10972e-24	PR10.2E	PREDICTED: pathogenesis-related protein 2-like [Arachis duranensis]	-	-	-	-	-	-	GO:0006952//defense response	--
ncbi_112792877	5806	8151	7836	2967	3168	3175	361.81	536.257	430.412	168.366	197.16	175.517	442.826	180.348	-1.29596	2.52512e-26	7.15593e-24	CCR1	PREDICTED: cinnamoyl-CoA reductase 1 [Arachis duranensis]	-	-	-	-	-	GO:0048037//cofactor binding	-	--
ncbi_112707147	719	676	835	1806	1531	1725	50.361	49.991	51.554	115.21	107.117	107.184	50.6353	109.837	1.11715	4.48817e-26	1.26524e-23	ERF9	PREDICTED: ethylene-responsive transcription factor 9 [Arachis duranensis]	-	-	-	-	GO:0005575//cellular_component;GO:0005622//intracellular;GO:0005623//cell;GO:0005634//nucleus;GO:0043226//organelle;GO:0043227//membrane-bounded organelle;GO:0043229//intracellular organelle;GO:0043231//intracellular membrane-bounded organelle;GO:0044424//intracellular part;GO:0044464//cell part	GO:0003674//molecular_function;GO:0003676//nucleic acid binding;GO:0003677//DNA binding;GO:0003700//transcription factor activity, sequence-specific DNA binding;GO:0005488//binding;GO:0097159//organic cyclic compound binding;GO:1901363//heterocyclic compound binding	GO:0000160//phosphorelay signal transduction system;GO:0006139//nucleobase-containing compound metabolic process;GO:0006351//transcription, DNA-templated;GO:0006355//regulation of transcription, DNA-templated;GO:0006725//cellular aromatic compound metabolic process;GO:0006807//nitrogen compound metabolic process;GO:0006950//response to stress;GO:0006952//defense response;GO:0007154//cell communic…	AP2-EREBP
ncbi_112796198	4405	4049	4888	2300	1927	2138	202.885	196.899	198.428	96.497	88.646	87.354	199.404	90.8323	-1.13442	4.68473e-26	1.31377e-23	TUBB5	PREDICTED: tubulin beta chain [Arachis duranensis]	Cellular Processes	Transport and catabolism	ko04145//Phagosome	K07375	GO:0015630//microtubule cytoskeleton;GO:0032991//macromolecular complex	GO:0005198//structural molecule activity;GO:0017111//nucleoside-triphosphatase activity;GO:0032550//purine ribonucleoside binding	GO:0043623//cellular protein complex assembly;GO:0044763//single-organism cellular process	--
ncbi_112710696	233	265	286	658	647	694	14.322	17.191	15.477	36.842	39.673	37.76	15.6633	38.0917	1.28208	5.07725e-26	1.41647e-23	GOLS2	PREDICTED: galactinol synthase 2-like [Arachis duranensis]	Metabolism	Carbohydrate metabolism	ko00052//Galactose metabolism	K18819	-	GO:0016740//transferase activity	-	--
ncbi_112802372	1309	1158	1480	3100	2643	2984	104.076	97.22	103.716	224.437	209.901	210.471	101.671	214.936	1.08001	5.13599e-26	1.42547e-23	SWEET4	PREDICTED: bidirectional sugar transporter SWEET4-like [Arachis duranensis]	-	-	-	-	GO:0016021//integral component of membrane	-	-	--
ncbi_112771510	113	136	154	481	401	425	16.846	21.433	20.248	65.37	59.747	56.206	19.509	60.441	1.63139	5.17712e-26	1.42952e-23	GASA14	PREDICTED: gibberellin-regulated protein 2-like [Arachis duranensis]	-	-	-	-	-	-	-	--
ncbi_112795958	839	719	853	1895	1605	1929	50.736	45.877	45.438	104.293	96.885	103.438	47.3503	101.539	1.10058	5.38071e-26	1.47816e-23	PAP	PREDICTED: light-induced protein, chloroplastic [Arachis duranensis]	-	-	-	-	-	-	-	--
ncbi_112709629	129	114	206	6	5	1	11.728	10.947	16.469	0.496	0.453	0.08	13.048	0.343	-5.24948	5.69494e-26	1.55654e-23	FRIL	PREDICTED: agglutinin-2-like [Arachis duranensis]	-	-	-	-	GO:0016020//membrane	GO:0030246//carbohydrate binding	-	--
ncbi_112702576	66	68	95	311	278	330	2.902	3.179	3.682	12.454	12.21	12.853	3.25433	12.5057	1.94215	6.06109e-26	1.64825e-23	CYP72A67	PREDICTED: cytochrome P450 72A15-like [Arachis duranensis]	-	-	-	-	-	GO:0016491//oxidoreductase activity;GO:0046906//tetrapyrrole binding;GO:0046914//transition metal ion binding	GO:0044710//single-organism metabolic process	--
ncbi_112789826	476	440	534	1172	1034	1269	31.477	30.669	31.079	70.499	68.229	74.341	31.075	71.023	1.19253	6.90212e-26	1.86753e-23	ERF9	PREDICTED: ethylene-responsive transcription factor 9-like [Arachis duranensis]	-	-	-	-	GO:0005575//cellular_component;GO:0005622//intracellular;GO:0005623//cell;GO:0005634//nucleus;GO:0043226//organelle;GO:0043227//membrane-bounded organelle;GO:0043229//intracellular organelle;GO:0043231//intracellular membrane-bounded organelle;GO:0044424//intracellular part;GO:0044464//cell part	GO:0003674//molecular_function;GO:0003676//nucleic acid binding;GO:0003677//DNA binding;GO:0003700//transcription factor activity, sequence-specific DNA binding;GO:0005488//binding;GO:0097159//organic cyclic compound binding;GO:1901363//heterocyclic compound binding	GO:0000160//phosphorelay signal transduction system;GO:0006139//nucleobase-containing compound metabolic process;GO:0006351//transcription, DNA-templated;GO:0006355//regulation of transcription, DNA-templated;GO:0006725//cellular aromatic compound metabolic process;GO:0006807//nitrogen compound metabolic process;GO:0006950//response to stress;GO:0006952//defense response;GO:0007154//cell communic…	AP2-EREBP
ncbi_112752097	23	24	26	185	148	165	0.787	0.892	0.8	5.844	5.126	5.094	0.826333	5.35467	2.696	8.78884e-26	2.34271e-23	CSLG2	PREDICTED: cellulose synthase-like protein G2 [Arachis duranensis]	-	-	-	-	GO:0031224//intrinsic component of membrane	GO:0016759//cellulose synthase activity	GO:0030243//cellulose metabolic process	--
ncbi_112748103	960	869	1128	2225	2045	2320	47.081	44.996	48.785	99.383	100.181	100.934	46.954	100.166	1.09307	1.22068e-25	3.22187e-23	MDHG	PREDICTED: malate dehydrogenase, glyoxysomal-like [Arachis ipaensis]	Metabolism;Metabolism;Metabolism;Metabolism;Metabolism;Metabolism;Metabolism;Metabolism	Global and overview maps;Global and overview maps;Global and overview maps;Carbohydrate metabolism;Amino acid metabolism;Energy metabolism;Carbohydrate metabolism;Carbohydrate metabolism	ko01100//Metabolic pathways;ko01110//Biosynthesis of secondary metabolites;ko01200//Carbon metabolism;ko00620//Pyruvate metabolism;ko00270//Cysteine and methionine metabolism;ko00710//Carbon fixation in photosynthetic organisms;ko00630//Glyoxylate and dicarboxylate metabolism;ko00020//Citrate cycle (TCA cycle)	K00026;K00026;K00026;K00026;K00026;K00026;K00026;K00026	GO:0005777//peroxisome;GO:0009536//plastid	GO:0016615//malate dehydrogenase activity	GO:0006101//citrate metabolic process;GO:0006996//organelle organization;GO:0009062//fatty acid catabolic process;GO:0031326//regulation of cellular biosynthetic process;GO:0031329//regulation of cellular catabolic process;GO:0043648//dicarboxylic acid metabolic process;GO:0044262//cellular carbohydrate metabolic process	--
ncbi_112800443	960	869	1128	2225	2045	2320	47.081	44.996	48.785	99.383	100.181	100.934	46.954	100.166	1.09307	1.22068e-25	3.22187e-23	MDHG	PREDICTED: malate dehydrogenase, glyoxysomal-like [Arachis ipaensis]	Metabolism;Metabolism;Metabolism;Metabolism;Metabolism;Metabolism;Metabolism;Metabolism	Global and overview maps;Global and overview maps;Global and overview maps;Carbohydrate metabolism;Amino acid metabolism;Energy metabolism;Carbohydrate metabolism;Carbohydrate metabolism	ko01100//Metabolic pathways;ko01110//Biosynthesis of secondary metabolites;ko01200//Carbon metabolism;ko00620//Pyruvate metabolism;ko00270//Cysteine and methionine metabolism;ko00710//Carbon fixation in photosynthetic organisms;ko00630//Glyoxylate and dicarboxylate metabolism;ko00020//Citrate cycle (TCA cycle)	K00026;K00026;K00026;K00026;K00026;K00026;K00026;K00026	GO:0005777//peroxisome;GO:0009536//plastid	GO:0016615//malate dehydrogenase activity	GO:0006101//citrate metabolic process;GO:0006996//organelle organization;GO:0009062//fatty acid catabolic process;GO:0031326//regulation of cellular biosynthetic process;GO:0031329//regulation of cellular catabolic process;GO:0043648//dicarboxylic acid metabolic process;GO:0044262//cellular carbohydrate metabolic process	--
ncbi_112723624	696	615	723	285	255	267	41.705	38.938	38.218	15.575	15.274	14.2	39.6203	15.0163	-1.39971	1.63218e-25	4.24557e-23	XTH23	PREDICTED: probable xyloglucan endotransglucosylase/hydrolase protein 23 [Arachis ipaensis]	-	-	-	-	GO:0005576//extracellular region;GO:0030312//external encapsulating structure	GO:0016758//transferase activity, transferring hexosyl groups;GO:0016787//hydrolase activity	GO:0044042//glucan metabolic process;GO:0045229//external encapsulating structure organization	--
MSTRG.40465	1115	1030	1335	2580	2397	2799	147.783	144.136	155.971	311.443	317.35	329.102	149.297	319.298	1.09672	1.71532e-25	4.44036e-23	--	uncharacterized protein DS421_17g574870 [Arachis hypogaea]	-	-	-	-	-	-	-	--
ncbi_112772695	206	250	258	55	56	48	12.523	16.101	13.823	3.072	3.414	2.594	14.149	3.02667	-2.2249	2.07277e-25	5.34001e-23	SWEET12	PREDICTED: bidirectional sugar transporter SWEET12-like [Arachis ipaensis]	-	-	-	-	GO:0031224//intrinsic component of membrane	-	GO:0044765//single-organism transport	--
MSTRG.48110	253	281	220	35	56	62	6.634	7.978	5.085	0.89	1.636	1.499	6.56567	1.34167	-2.29092	3.02819e-25	7.76428e-23	AOX4	serine carboxypeptidase-like 13 isoform X1 [Arachis ipaensis]	-	-	-	-	GO:0009507//chloroplast;GO:0031224//intrinsic component of membrane;GO:0044435//plastid part	GO:0016682//oxidoreductase activity, acting on diphenols and related substances as donors, oxygen as acceptor;GO:0043169//cation binding	GO:0006355//regulation of transcription, DNA-templated;GO:0009642//response to light intensity;GO:0009657//plastid organization;GO:0016109//tetraterpenoid biosynthetic process	--
ncbi_112733992	54	49	65	248	219	264	4.818	4.616	5.112	20.153	19.518	20.895	4.84867	20.1887	2.05789	4.05925e-25	1.03586e-22	--	PREDICTED: putative uncharacterized protein DDB_G0277255 [Arachis ipaensis]	-	-	-	-	-	-	-	--
ncbi_112756347	421	497	540	1104	1083	1162	12.696	15.831	14.36	30.36	32.646	31.108	14.2957	31.3713	1.13387	5.89786e-25	1.49091e-22	TPS28	PREDICTED: ent-copalyl diphosphate synthase, chloroplastic-like [Arachis ipaensis]	Metabolism;Metabolism;Metabolism	Global and overview maps;Global and overview maps;Metabolism of terpenoids and polyketides	ko01100//Metabolic pathways;ko01110//Biosynthesis of secondary metabolites;ko00904//Diterpenoid biosynthesis	K04120;K04120;K04120	-	GO:0000287//magnesium ion binding;GO:0003824//catalytic activity;GO:0010333//terpene synthase activity;GO:0016829//lyase activity	-	--
ncbi_112697113	186	211	207	634	494	558	8.299	9.949	8.163	25.828	22.054	22.132	8.80367	23.338	1.4065	6.88127e-25	1.73138e-22	CKX4	PREDICTED: cytokinin dehydrogenase 2-like [Arachis duranensis]	Metabolism	Metabolism of terpenoids and polyketides	ko00908//Zeatin biosynthesis	K00279	-	GO:0016614//oxidoreductase activity, acting on CH-OH group of donors	GO:0008152//metabolic process	--
ncbi_112791847	348	301	432	109	86	93	30.192	27.551	33.068	8.617	7.486	7.166	30.2703	7.75633	-1.96446	7.0008e-25	1.75326e-22	ARR4	PREDICTED: two-component response regulator ARR5 [Arachis duranensis]	Environmental Information Processing	Signal transduction	ko04075//Plant hormone signal transduction	K14492	GO:0016020//membrane	GO:0000156//phosphorelay response regulator activity;GO:0003677//DNA binding;GO:0003700//transcription factor activity, sequence-specific DNA binding;GO:0004673//protein histidine kinase activity;GO:0005524//ATP binding	GO:0000160//phosphorelay signal transduction system;GO:0006355//regulation of transcription, DNA-templated;GO:0006796//phosphate-containing compound metabolic process;GO:0006808//regulation of nitrogen utilization;GO:0030436//asexual sporulation;GO:0042173//regulation of sporulation resulting in formation of a cellular spore	ARR-B
ncbi_112772236	124	123	210	588	524	529	20.42	21.408	30.493	88.375	86.401	77.404	24.107	84.06	1.80197	8.48591e-25	2.1056e-22	--	PREDICTED: cysteine-rich and transmembrane domain-containing protein B-like isoform X1 [Arachis duranensis]	-	-	-	-	-	-	-	--
ncbi_112696326	123	131	139	16	14	8	6.563	7.38	6.538	0.778	0.746	0.379	6.827	0.634333	-3.42794	1.36504e-24	3.35613e-22	BZIP11	PREDICTED: bZIP transcription factor 53-like [Arachis duranensis]	-	-	-	-	GO:0005575//cellular_component;GO:0005622//intracellular;GO:0005623//cell;GO:0005634//nucleus;GO:0043226//organelle;GO:0043227//membrane-bounded organelle;GO:0043229//intracellular organelle;GO:0043231//intracellular membrane-bounded organelle;GO:0044424//intracellular part;GO:0044464//cell part	GO:0003674//molecular_function;GO:0003676//nucleic acid binding;GO:0003677//DNA binding;GO:0003700//transcription factor activity, sequence-specific DNA binding;GO:0005488//binding;GO:0005515//protein binding;GO:0005524//ATP binding;GO:0097159//organic cyclic compound binding;GO:1901363//heterocyclic compound binding	GO:0006139//nucleobase-containing compound metabolic process;GO:0006351//transcription, DNA-templated;GO:0006355//regulation of transcription, DNA-templated;GO:0006725//cellular aromatic compound metabolic process;GO:0006807//nitrogen compound metabolic process;GO:0007059//chromosome segregation;GO:0008150//biological_process;GO:0008152//metabolic process;GO:0009058//biosynthetic process;GO:00090…	bZIP
ncbi_112710752	616	606	669	1555	1235	1434	55.536	57.719	53.229	127.77	111.277	114.748	55.4947	117.932	1.08753	1.47896e-24	3.61968e-22	--	PREDICTED: universal stress protein A-like protein [Arachis duranensis]	-	-	-	-	-	GO:0003824//catalytic activity	-	--
ncbi_112696400	12	7	8	150	109	115	0.822	0.506	0.483	9.371	7.426	7.007	0.603667	7.93467	3.71635	2.16227e-24	5.26812e-22	EXPA11	PREDICTED: expansin-A11-like [Arachis duranensis]	-	-	-	-	GO:0030312//external encapsulating structure	-	GO:0071555//cell wall organization	--
ncbi_112755383	109	131	150	438	368	427	6.078	7.717	7.399	22.332	20.594	21.183	7.06467	21.3697	1.59687	3.48407e-24	8.41239e-22	--	PREDICTED: uncharacterized protein At4g00950-like [Arachis ipaensis]	-	-	-	-	-	-	-	--
ncbi_112740796	904	836	1057	1897	1966	2174	92.81	90.618	95.656	177.379	201.618	197.999	93.028	192.332	1.04786	4.11595e-24	9.89372e-22	--	PREDICTED: uncharacterized protein LOC107638379 [Arachis ipaensis]	-	-	-	-	GO:0016021//integral component of membrane;GO:0042627//chylomicron	GO:0004930//G-protein coupled receptor activity;GO:0008047//enzyme activator activity	GO:0006629//lipid metabolic process;GO:0006869//lipid transport;GO:0007186//G-protein coupled receptor signaling pathway	--
ncbi_112789240	1437	1316	1668	617	573	709	25.499	24.646	26.09	9.975	10.153	11.159	25.4117	10.429	-1.28489	4.40547e-24	1.05426e-21	--	PREDICTED: myosin-9 [Arachis duranensis]	-	-	-	-	GO:0005577//fibrinogen complex	GO:0005102//receptor binding;GO:0005524//ATP binding;GO:0008134//transcription factor binding;GO:0042803//protein homodimerization activity;GO:0070840//dynein complex binding	GO:0007059//chromosome segregation;GO:0030168//platelet activation;GO:0030261//chromosome condensation;GO:0051258//protein polymerization	--
ncbi_112715558	117	124	125	361	357	482	7.588	8.478	7.158	21.27	23.118	27.71	7.74133	24.0327	1.63434	8.66722e-24	2.06494e-21	CXE2	PREDICTED: probable carboxylesterase 2 [Arachis duranensis]	-	-	-	-	-	GO:0003824//catalytic activity	-	--
ncbi_112766848	1298	1213	1555	3018	2640	3128	132.091	130.319	139.523	279.748	268.402	282.44	133.978	276.863	1.04718	1.15426e-23	2.73788e-21	--	PREDICTED: uncharacterized protein LOC107608195 [Arachis ipaensis]	-	-	-	-	-	-	-	--
ncbi_112776097	44	46	81	296	237	277	1.253	1.395	2.051	7.738	6.813	7.052	1.56633	7.201	2.20081	1.25988e-23	2.97531e-21	LOX1.1	PREDICTED: linoleate 9S-lipoxygenase-like [Arachis ipaensis]	Metabolism	Lipid metabolism	ko00591//Linoleic acid metabolism	K15718	-	GO:0016701//oxidoreductase activity, acting on single donors with incorporation of molecular oxygen;GO:0043169//cation binding	GO:0006633//fatty acid biosynthetic process	--
ncbi_112720550	46	33	50	184	209	254	3.902	2.955	3.738	14.214	17.697	19.106	3.53167	17.0057	2.26759	1.61723e-23	3.80254e-21	--	PREDICTED: lysine-rich arabinogalactan protein 18-like [Arachis ipaensis]	-	-	-	-	-	-	-	--
ncbi_112723001	680	697	804	1702	1440	1526	31.112	33.665	32.387	70.899	65.771	61.91	32.388	66.1933	1.03123	1.6526e-23	3.8688e-21	At3g23880	PREDICTED: F-box/kelch-repeat protein At3g23880-like [Arachis ipaensis]	-	-	-	-	-	GO:0005515//protein binding	-	--
ncbi_112732980	1448	1631	2080	3809	3792	4336	282.159	335.514	357.329	676.091	738.302	749.699	325.001	721.364	1.15028	1.79477e-23	4.18346e-21	PDF2.1	PREDICTED: defensin Ec-AMP-D2 [Arachis duranensis]	-	-	-	-	GO:0005576//extracellular region	GO:0019870//potassium channel inhibitor activity	GO:0009405//pathogenesis	--
ncbi_112802430	511	534	713	1423	1321	1497	19.197	21.159	23.605	48.65	49.539	49.862	21.3203	49.3503	1.21083	2.45797e-23	5.70461e-21	BAM1	PREDICTED: beta-amylase 1, chloroplastic [Arachis ipaensis]	Metabolism	Carbohydrate metabolism	ko00500//Starch and sucrose metabolism	K01177	-	GO:0016160//amylase activity	GO:0044238//primary metabolic process	--
ncbi_112730543	72	89	83	366	261	291	4.317	5.601	4.381	19.893	15.565	15.385	4.76633	16.9477	1.83013	2.95529e-23	6.82938e-21	CAS1	PREDICTED: bifunctional L-3-cyanoalanine synthase/cysteine synthase 1, mitochondrial-like [Arachis duranensis]	Metabolism;Metabolism;Metabolism;Metabolism;Metabolism;Metabolism;Metabolism	Global and overview maps;Global and overview maps;Global and overview maps;Global and overview maps;Amino acid metabolism;Metabolism of other amino acids;Energy metabolism	ko01100//Metabolic pathways;ko01110//Biosynthesis of secondary metabolites;ko01200//Carbon metabolism;ko01230//Biosynthesis of amino acids;ko00270//Cysteine and methionine metabolism;ko00460//Cyanoamino acid metabolism;ko00920//Sulfur metabolism	K13034;K13034;K13034;K13034;K13034;K13034;K13034	-	GO:0003824//catalytic activity	GO:0000097//sulfur amino acid biosynthetic process;GO:0006563//L-serine metabolic process	--
ncbi_112703611	350	310	426	897	832	947	18.04	16.847	19.328	42.074	42.805	43.276	18.0717	42.7183	1.24113	3.14166e-23	7.22905e-21	At1g78850	PREDICTED: epidermis-specific secreted glycoprotein EP1-like [Arachis duranensis]	-	-	-	-	-	-	GO:0048544//recognition of pollen	--
ncbi_112702802	308	323	408	868	788	901	16.531	18.266	19.268	42.391	42.24	42.873	18.0217	42.5013	1.23778	3.17758e-23	7.28058e-21	MAPKKK17	PREDICTED: mitogen-activated protein kinase kinase kinase 2 [Arachis duranensis]	-	-	-	-	-	GO:0004672//protein kinase activity	GO:0006796//phosphate-containing compound metabolic process	--
ncbi_112755336	227	258	224	53	50	69	13.771	16.507	11.937	2.928	3.009	3.689	14.0717	3.20867	-2.13275	3.42056e-23	7.80409e-21	CO3	CCT motif protein [Medicago truncatula]	-	-	-	-	-	GO:0005515//protein binding	-	C2C2-CO-like
ncbi_112727072	1332	1224	1477	585	607	677	62.077	59.375	59.647	26.642	30.026	29.93	60.3663	28.866	-1.06437	3.43713e-23	7.80882e-21	Y39A1A.14	PREDICTED: ribosomal RNA small subunit methyltransferase nep-1-like isoform X1 [Arachis ipaensis]	Genetic Information Processing	Translation	ko03008//Ribosome biogenesis in eukaryotes	K14568	-	GO:0070037//rRNA (pseudouridine) methyltransferase activity	GO:0070475//rRNA base methylation	--
ncbi_112802851	50	37	51	215	185	248	5.624	4.394	5.056	22.023	20.784	24.744	5.02467	22.517	2.16391	3.95436e-23	8.8716e-21	--	-	-	-	-	-	-	-	-	--
MSTRG.22664	514	702	541	150	201	216	14.891	21.378	13.775	3.904	5.773	5.477	16.6813	5.05133	-1.7235	5.6287e-23	1.25236e-20	ABCC3	ABC transporter C family member 3 [Arachis duranensis]	Environmental Information Processing	Membrane transport	ko02010//ABC transporters	K05666	-	GO:0016887//ATPase activity	GO:0044765//single-organism transport	--
ncbi_112711727	426	326	406	992	872	886	17.266	13.93	14.508	36.63	35.291	31.839	15.2347	34.5867	1.18286	7.17681e-23	1.58372e-20	XLT2	PREDICTED: xyloglucan galactosyltransferase KATAMARI1 homolog [Arachis ipaensis]	-	-	-	-	-	GO:0016758//transferase activity, transferring hexosyl groups	GO:0006006//glucose metabolic process;GO:0009250//glucan biosynthetic process	--
ncbi_112736455	83	96	100	359	284	302	7.667	9.362	8.145	30.361	26.333	24.91	8.39133	27.2013	1.69671	7.25872e-23	1.59526e-20	HIPP01	PREDICTED: TNF receptor-associated factor family protein DDB_G0272098-like [Arachis ipaensis]	-	-	-	-	GO:0016021//integral component of membrane	GO:0003677//DNA binding;GO:0003700//transcription factor activity, sequence-specific DNA binding;GO:0004506//squalene monooxygenase activity;GO:0005507//copper ion binding;GO:0045340//mercury ion binding;GO:0046872//metal ion binding;GO:0050660//flavin adenine dinucleotide binding	GO:0006355//regulation of transcription, DNA-templated;GO:0006825//copper ion transport;GO:0015694//mercury ion transport;GO:0055114//oxidation-reduction process	--
ncbi_112711293	134	146	180	9	28	17	7.029	8.087	8.32	0.43	1.467	0.785	7.812	0.894	-3.12735	7.68745e-23	1.66905e-20	At5g07050	PREDICTED: WAT1-related protein At5g07050-like isoform X1 [Arachis duranensis]	-	-	-	-	GO:0016020//membrane;GO:0016021//integral component of membrane	-	-	--
ncbi_112723292	124	108	133	404	329	389	6.524	5.999	6.168	19.358	17.29	18.155	6.23033	18.2677	1.55191	7.753e-23	1.67652e-20	At2g25060	PREDICTED: blue copper protein-like [Arachis ipaensis]	-	-	-	-	GO:0005576//extracellular region	GO:0004252//serine-type endopeptidase activity;GO:0005507//copper ion binding;GO:0009055//electron carrier activity;GO:0050840//extracellular matrix binding	GO:0055114//oxidation-reduction process	--
MSTRG.38770	1423	1974	1442	511	595	711	36.456	53.377	32.558	11.925	15.221	16.155	40.797	14.4337	-1.49903	7.89319e-23	1.7e-20	--	uncharacterized protein DS421_15g498900 [Arachis hypogaea]	-	-	-	-	-	-	-	--
ncbi_112738440	9	10	10	119	101	121	0.478	0.52	0.449	5.39	5.048	5.309	0.482333	5.249	3.44394	8.53575e-23	1.83107e-20	SAT	PREDICTED: LOW QUALITY PROTEIN: salutaridinol 7-O-acetyltransferase-like [Arachis duranensis]	-	-	-	-	-	GO:0003674//molecular_function;GO:0003824//catalytic activity;GO:0008374//O-acyltransferase activity;GO:0016407//acetyltransferase activity;GO:0016413//O-acetyltransferase activity;GO:0016740//transferase activity;GO:0016746//transferase activity, transferring acyl groups;GO:0016747//transferase activity, transferring acyl groups other than amino-acyl groups;GO:0047180//salutaridinol 7-O-acetyltr…	GO:0006807//nitrogen compound metabolic process;GO:0008150//biological_process;GO:0008152//metabolic process;GO:0009820//alkaloid metabolic process;GO:0043571//maintenance of CRISPR repeat elements;GO:0071704//organic substance metabolic process;GO:1901564//organonitrogen compound metabolic process	--
ncbi_112734552	721	500	789	224	235	200	19.293	13.978	18.328	5.485	6.225	4.683	17.1997	5.46433	-1.65426	1.2022e-22	2.55855e-20	LHY	PREDICTED: protein LHY-like isoform X1 [Arachis duranensis]	Organismal Systems	Environmental adaptation	ko04712//Circadian rhythm - plant	K12133	-	GO:0005488//binding	-	ARR-B
ncbi_112799554	102	102	129	391	310	374	5.883	6.206	6.553	20.481	17.843	19.082	6.214	19.1353	1.62264	1.3242e-22	2.80709e-20	RD21B	PREDICTED: cysteine proteinase COT44 [Arachis duranensis]	-	-	-	-	-	GO:0008234//cysteine-type peptidase activity	GO:0006508//proteolysis	--
ncbi_112727811	182	210	254	40	46	54	5.673	6.919	7.014	1.126	1.448	1.489	6.53533	1.35433	-2.27068	2.04584e-22	4.26961e-20	P5CS	PREDICTED: delta-1-pyrroline-5-carboxylate synthase-like isoform X2 [Arachis ipaensis]	Metabolism;Metabolism;Metabolism;Metabolism	Global and overview maps;Global and overview maps;Global and overview maps;Amino acid metabolism	ko01100//Metabolic pathways;ko01110//Biosynthesis of secondary metabolites;ko01230//Biosynthesis of amino acids;ko00330//Arginine and proline metabolism	K12657;K12657;K12657;K12657	-	GO:0003991//acetylglutamate kinase activity;GO:0004349//glutamate 5-kinase activity;GO:0004350//glutamate-5-semialdehyde dehydrogenase activity;GO:0008804//carbamate kinase activity;GO:0016491//oxidoreductase activity;GO:0017084//delta1-pyrroline-5-carboxylate synthetase activity;GO:0033862//UMP kinase activity	GO:0006520//cellular amino acid metabolic process;GO:0006561//proline biosynthetic process;GO:0006592//ornithine biosynthetic process;GO:0015949//nucleobase-containing small molecule interconversion;GO:0055114//oxidation-reduction process	--
ncbi_112744493	2	4	1	211	126	103	0.206	0.392	0.091	19.804	12.938	9.397	0.229667	14.0463	5.93451	2.44466e-22	5.08224e-20	GASA4	PREDICTED: gibberellin-regulated protein 4-like [Arachis ipaensis]	-	-	-	-	-	-	-	--
ncbi_112766328	49	59	54	229	202	219	1.917	2.437	1.853	8.153	7.895	7.586	2.069	7.878	1.9289	2.88831e-22	5.98147e-20	AAE11	PREDICTED: butyrate--CoA ligase AAE11, peroxisomal-like [Arachis ipaensis]	-	-	-	-	-	GO:0003824//catalytic activity	-	--
ncbi_112791420	290	325	343	704	711	746	13.182	15.608	13.759	29.154	32.302	30.091	14.183	30.5157	1.10539	3.4565e-22	7.10351e-20	UKL4	PREDICTED: uridine kinase-like protein 3 [Arachis duranensis]	Metabolism;Metabolism	Global and overview maps;Nucleotide metabolism	ko01100//Metabolic pathways;ko00240//Pyrimidine metabolism	K00876;K00876	-	GO:0019206//nucleoside kinase activity;GO:0032550//purine ribonucleoside binding	GO:0006222//UMP biosynthetic process;GO:0006241//CTP biosynthetic process	--
ncbi_112755200	105	72	96	329	281	325	4.3	3.104	3.474	12.246	11.469	11.791	3.626	11.8353	1.70665	3.6311e-22	7.43395e-20	WRKY33	PREDICTED: probable WRKY transcription factor 33 [Arachis ipaensis]	Organismal Systems;Environmental Information Processing	Environmental adaptation;Signal transduction	ko04626//Plant-pathogen interaction;ko04016//MAPK signaling pathway - plant	K13424;K13424	-	GO:0003700//transcription factor activity, sequence-specific DNA binding;GO:0043565//sequence-specific DNA binding	GO:0006355//regulation of transcription, DNA-templated	WRKY
ncbi_112747686	618	630	794	1502	1396	1536	46.789	50.429	52.88	103.265	105.219	102.746	50.0327	103.743	1.05208	3.72578e-22	7.57022e-20	STR15	PREDICTED: thiosulfate sulfurtransferase 16, chloroplastic-like isoform X1 [Arachis ipaensis]	-	-	-	-	GO:0009536//plastid	GO:0003824//catalytic activity	GO:0009746//response to hexose;GO:0034285//response to disaccharide	--
ncbi_112800294	618	630	794	1502	1396	1536	46.789	50.429	52.88	103.265	105.219	102.746	50.0327	103.743	1.05208	3.72578e-22	7.57022e-20	STR15	PREDICTED: thiosulfate sulfurtransferase 16, chloroplastic-like isoform X1 [Arachis ipaensis]	-	-	-	-	GO:0009536//plastid	GO:0003824//catalytic activity	GO:0009746//response to hexose;GO:0034285//response to disaccharide	--
ncbi_112706831	154	182	252	546	611	584	10.45	13.039	15.076	33.763	41.396	35.123	12.855	36.7607	1.51583	4.1408e-22	8.38184e-20	XTH31	PREDICTED: xyloglucan endotransglucosylase/hydrolase protein 31-like [Arachis duranensis]	-	-	-	-	GO:0005576//extracellular region;GO:0030312//external encapsulating structure	GO:0016758//transferase activity, transferring hexosyl groups;GO:0016787//hydrolase activity	GO:0044042//glucan metabolic process;GO:0045229//external encapsulating structure organization	--
ncbi_112751520	408	337	428	964	827	921	35.139	30.679	32.519	75.628	71.121	70.361	32.779	72.37	1.14262	4.22752e-22	8.52534e-20	ASP	PREDICTED: miraculin-like [Arachis ipaensis]	-	-	-	-	-	GO:0004866//endopeptidase inhibitor activity	-	--
ncbi_112736801	2913	2637	3093	1302	1409	1597	57.881	55.212	53.984	23.534	27.907	28.132	55.6923	26.5243	-1.07016	4.47321e-22	8.98715e-20	NLP8	PREDICTED: protein NLP8-like isoform X1 [Arachis duranensis]	-	-	-	-	-	GO:0005515//protein binding	-	RWP-RK
ncbi_112709792	1036	1081	1386	2420	2458	2601	91.837	101.209	108.301	195.355	217.662	204.548	100.449	205.855	1.03517	4.76522e-22	9.53823e-20	--	PREDICTED: metallothiol transferase FosB-like [Arachis duranensis]	-	-	-	-	-	GO:0003824//catalytic activity	-	--
ncbi_112791582	1622	1495	1922	730	772	838	64.61	62.641	67.583	26.458	30.607	29.436	64.9447	28.8337	-1.17146	5.41945e-22	1.08076e-19	UVR8	PREDICTED: ultraviolet-B receptor UVR8-like [Arachis duranensis]	-	-	-	-	-	-	-	--
ncbi_112705601	413	443	707	125	135	165	22.743	25.774	34.336	6.278	7.414	8.079	27.6177	7.257	-1.92815	9.74107e-22	1.91423e-19	RD19A	PREDICTED: cysteine proteinase 15A-like [Arachis duranensis]	Organismal Systems	Environmental adaptation	ko04626//Plant-pathogen interaction	K01373	-	GO:0070011//peptidase activity, acting on L-amino acid peptides	GO:0019538//protein metabolic process;GO:0042743//hydrogen peroxide metabolic process	--
ncbi_112715793	629	557	801	243	237	260	43.289	40.503	48.604	15.243	16.305	15.909	44.132	15.819	-1.48017	1.19144e-21	2.32433e-19	--	PREDICTED: uncharacterized protein LOC107469356 [Arachis duranensis]	-	-	-	-	-	-	-	--
ncbi_112733524	1334	1271	1503	693	626	695	136.618	137.477	135.682	64.625	64.048	63.14	136.592	63.9377	-1.09514	1.38621e-21	2.67524e-19	HSP17.5-E	PREDICTED: 17.3 kDa class I heat shock protein [Arachis ipaensis]	Genetic Information Processing	Folding, sorting and degradation	ko04141//Protein processing in endoplasmic reticulum	K13993	-	-	-	--
ncbi_112733557	153	174	184	445	420	481	15.681	18.859	16.652	41.617	43.112	43.887	17.064	42.872	1.32908	1.39697e-21	2.68638e-19	Os07g0631100	PREDICTED: transcription elongation factor 1 homolog [Arachis duranensis]	-	-	-	-	GO:0005575//cellular_component;GO:0005622//intracellular;GO:0005623//cell;GO:0005634//nucleus;GO:0005654//nucleoplasm;GO:0008023//transcription elongation factor complex;GO:0031974//membrane-enclosed lumen;GO:0031981//nuclear lumen;GO:0032991//macromolecular complex;GO:0043226//organelle;GO:0043227//membrane-bounded organelle;GO:0043229//intracellular organelle;GO:0043231//intracellular membrane-…	GO:0000993//RNA polymerase II core binding;GO:0001098//basal transcription machinery binding;GO:0001099//basal RNA polymerase II transcription machinery binding;GO:0003674//molecular_function;GO:0005488//binding;GO:0005515//protein binding;GO:0019899//enzyme binding;GO:0043130//ubiquitin binding;GO:0043167//ion binding;GO:0043169//cation binding;GO:0043175//RNA polymerase core enzyme binding;GO:0…	GO:0006139//nucleobase-containing compound metabolic process;GO:0006325//chromatin organization;GO:0006338//chromatin remodeling;GO:0006351//transcription, DNA-templated;GO:0006354//DNA-templated transcription, elongation;GO:0006355//regulation of transcription, DNA-templated;GO:0006366//transcription from RNA polymerase II promoter;GO:0006368//transcription elongation from RNA polymerase II prom…	--
ncbi_112712202	219	223	315	719	625	677	12.266	13.182	15.533	36.679	34.963	33.656	13.6603	35.0993	1.36145	1.7887e-21	3.41527e-19	MO2	PREDICTED: FAD-dependent urate hydroxylase-like [Arachis duranensis]	-	-	-	-	GO:0016021//integral component of membrane	GO:0003824//catalytic activity;GO:0004148//dihydrolipoyl dehydrogenase activity;GO:0004506//squalene monooxygenase activity;GO:0004729//oxygen-dependent protoporphyrinogen oxidase activity;GO:0004791//thioredoxin-disulfide reductase activity;GO:0015036//disulfide oxidoreductase activity;GO:0016152//mercury (II) reductase activity;GO:0016166//phytoene dehydrogenase activity;GO:0016491//oxidoreduct…	GO:0006096//glycolytic process;GO:0006744//ubiquinone biosynthetic process;GO:0006779//porphyrin-containing compound biosynthetic process;GO:0006790//sulfur compound metabolic process;GO:0009228//thiamine biosynthetic process;GO:0015995//chlorophyll biosynthetic process;GO:0016117//carotenoid biosynthetic process;GO:0018874//benzoate metabolic process;GO:0030494//bacteriochlorophyll biosynthetic …	--
ncbi_112771779	1343	1442	1625	761	641	708	43.48	49.298	46.382	22.455	20.723	20.334	46.3867	21.1707	-1.13164	1.88977e-21	3.5955e-19	CSLA2	PREDICTED: glucomannan 4-beta-mannosyltransferase 2 [Arachis ipaensis]	-	-	-	-	-	GO:0008375//acetylglucosaminyltransferase activity;GO:0016757//transferase activity, transferring glycosyl groups	GO:0009877//nodulation;GO:0042710//biofilm formation	--
ncbi_112748321	457	497	572	1063	1051	1128	28.974	33.327	31.988	61.439	66.645	63.48	31.4297	63.8547	1.02267	2.01878e-21	3.814e-19	AKR4C9	PREDICTED: aldo-keto reductase family 4 member C9-like [Arachis duranensis]	-	-	-	-	-	GO:0003824//catalytic activity	GO:0044710//single-organism metabolic process	--
ncbi_112741205	515	502	594	1087	1077	1174	16.321	15.579	15.009	31.629	33.295	31.59	15.6363	32.1713	1.04087	2.172e-21	4.08914e-19	--	structural constituent of ribosome protein [Medicago truncatula]	Genetic Information Processing	Translation	ko03010//Ribosome	K02881	GO:0005622//intracellular	-	-	--
ncbi_112804894	30	46	28	164	229	168	1.2	1.913	0.967	5.924	9.053	5.904	1.36	6.96033	2.35555	3.11469e-21	5.82318e-19	MLS	PREDICTED: malate synthase, glyoxysomal [Arachis duranensis]	Metabolism;Metabolism;Metabolism;Metabolism;Metabolism	Global and overview maps;Global and overview maps;Global and overview maps;Carbohydrate metabolism;Carbohydrate metabolism	ko01100//Metabolic pathways;ko01110//Biosynthesis of secondary metabolites;ko01200//Carbon metabolism;ko00620//Pyruvate metabolism;ko00630//Glyoxylate and dicarboxylate metabolism	K01638;K01638;K01638;K01638;K01638	-	GO:0046912//transferase activity, transferring acyl groups, acyl groups converted into alkyl on transfer	GO:0006101//citrate metabolic process;GO:0044262//cellular carbohydrate metabolic process	--
ncbi_112766362	394	361	402	938	769	849	24.879	24.039	22.34	53.892	48.47	47.53	23.7527	49.964	1.0728	3.8657e-21	7.20224e-19	COR2	PREDICTED: NAD(P)H-dependent 6'-deoxychalcone synthase-like [Arachis ipaensis]	Metabolism;Metabolism	Global and overview maps;Biosynthesis of other secondary metabolites	ko01110//Biosynthesis of secondary metabolites;ko00941//Flavonoid biosynthesis	K08243;K08243	-	GO:0047834//D-threo-aldose 1-dehydrogenase activity	-	--
ncbi_112776249	25	37	52	191	173	224	1.3	2.019	2.399	9.033	8.976	10.318	1.906	9.44233	2.3086	4.78627e-21	8.88662e-19	HLS1	PREDICTED: probable N-acetyltransferase HLS1 [Arachis ipaensis]	-	-	-	-	-	GO:0016740//transferase activity	-	--
ncbi_112777553	333	317	377	859	691	875	13.53	13.62	13.5	31.777	28.059	31.556	13.55	30.464	1.16881	6.12624e-21	1.13354e-18	XLT2	PREDICTED: xyloglucan galactosyltransferase KATAMARI1 homolog [Arachis ipaensis]	-	-	-	-	-	GO:0016758//transferase activity, transferring hexosyl groups	GO:0006006//glucose metabolic process;GO:0009250//glucan biosynthetic process	--
ncbi_112734757	523	447	607	1223	1094	1176	35.424	31.955	36.218	75.464	74.042	70.687	34.5323	73.3977	1.08779	7.10933e-21	1.31094e-18	At4g22758	senescence-associated protein [Carica papaya]	-	-	-	-	-	-	-	--
ncbi_112783133	162	220	268	708	552	643	9.709	13.867	14.115	38.56	32.958	34.101	12.5637	35.2063	1.48658	8.9237e-21	1.63431e-18	PCO2	PREDICTED: plant cysteine oxidase 2-like [Arachis ipaensis]	Metabolism;Metabolism	Global and overview maps;Metabolism of other amino acids	ko01100//Metabolic pathways;ko00430//Taurine and hypotaurine metabolism	K10712;K10712	-	GO:0016491//oxidoreductase activity	GO:0044710//single-organism metabolic process	--
ncbi_112751835	85	95	127	3	3	6	4.126	4.841	5.416	0.132	0.123	0.257	4.79433	0.170667	-4.81208	9.68655e-21	1.76801e-18	DTX35	PREDICTED: protein DETOXIFICATION 35-like [Arachis ipaensis]	-	-	-	-	GO:0016020//membrane	GO:0015238//drug transmembrane transporter activity;GO:0015297//antiporter activity;GO:0042910//xenobiotic transporter activity	GO:0006855//drug transmembrane transport;GO:0042493//response to drug;GO:0055085//transmembrane transport	--
ncbi_112782510	24	16	27	114	158	173	0.779	0.815	1.132	4.382	6.274	7.03	0.908667	5.89533	2.69775	1.17276e-20	2.12613e-18	PAE8	PREDICTED: pectin acetylesterase 8-like isoform X2 [Arachis ipaensis]	-	-	-	-	-	GO:0016787//hydrolase activity	-	--
ncbi_112787519	433	427	479	1101	850	1060	31.283	32.545	30.503	72.392	61.323	67.883	31.4437	67.1993	1.09568	1.18319e-20	2.13784e-18	At1g75040	PREDICTED: osmotin-like protein [Arachis ipaensis]	-	-	-	-	-	-	-	--
ncbi_112749612	195	184	242	490	529	592	22.253	21.944	24.379	51.069	60.071	59.788	22.8587	56.976	1.31761	1.23001e-20	2.21501e-18	ATG8F	PREDICTED: autophagy-related protein 8f [Arachis duranensis]	Cellular Processes	Transport and catabolism	ko04136//Autophagy - other	K08341	GO:0015630//microtubule cytoskeleton;GO:0030659//cytoplasmic vesicle membrane	-	GO:0008104//protein localization;GO:0044248//cellular catabolic process;GO:0051234//establishment of localization	--
ncbi_112754936	11	13	3	164	103	94	0.704	0.938	0.168	9.976	6.863	5.604	0.603333	7.481	3.6322	1.26186e-20	2.26479e-18	XTH1	PREDICTED: xyloglucan endotransglucosylase/hydrolase 1 [Arachis ipaensis]	-	-	-	-	GO:0005576//extracellular region;GO:0030312//external encapsulating structure	GO:0016758//transferase activity, transferring hexosyl groups;GO:0016787//hydrolase activity	GO:0044042//glucan metabolic process;GO:0045229//external encapsulating structure organization	--
ncbi_112702679	7	7	3	126	92	85	0.464	0.49	0.175	7.611	6.095	5.001	0.376333	6.23567	4.05046	1.52796e-20	2.73326e-18	EXPA10	PREDICTED: expansin-A10-like [Arachis duranensis]	-	-	-	-	GO:0030312//external encapsulating structure	-	GO:0071555//cell wall organization	--
ncbi_112697759	216	259	228	65	63	71	21.174	26.806	19.701	5.803	6.169	6.174	22.5603	6.04867	-1.8991	1.81545e-20	3.20896e-18	--	PREDICTED: uncharacterized protein LOC107495896 [Arachis duranensis]	-	-	-	-	-	-	-	--
ncbi_112797857	36	38	43	199	175	157	1.763	1.965	1.857	8.859	8.581	6.831	1.86167	8.09033	2.1196	1.81772e-20	3.20896e-18	D7OMT	PREDICTED: isoflavone 7-O-methyltransferase-like [Arachis duranensis]	Metabolism	Biosynthesis of other secondary metabolites	ko00943//Isoflavonoid biosynthesis	K13262	-	GO:0016740//transferase activity	-	--
ncbi_112791523	130	116	125	363	332	332	14.875	13.993	12.586	37.746	37.83	33.556	13.818	36.3773	1.39649	1.96405e-20	3.45595e-18	Os07g0631100	PREDICTED: transcription elongation factor 1 homolog [Arachis duranensis]	-	-	-	-	GO:0005575//cellular_component;GO:0005622//intracellular;GO:0005623//cell;GO:0005634//nucleus;GO:0005654//nucleoplasm;GO:0008023//transcription elongation factor complex;GO:0031974//membrane-enclosed lumen;GO:0031981//nuclear lumen;GO:0032991//macromolecular complex;GO:0043226//organelle;GO:0043227//membrane-bounded organelle;GO:0043229//intracellular organelle;GO:0043231//intracellular membrane-…	GO:0000993//RNA polymerase II core binding;GO:0001098//basal transcription machinery binding;GO:0001099//basal RNA polymerase II transcription machinery binding;GO:0003674//molecular_function;GO:0005488//binding;GO:0005515//protein binding;GO:0019899//enzyme binding;GO:0043130//ubiquitin binding;GO:0043167//ion binding;GO:0043169//cation binding;GO:0043175//RNA polymerase core enzyme binding;GO:0…	GO:0006139//nucleobase-containing compound metabolic process;GO:0006325//chromatin organization;GO:0006338//chromatin remodeling;GO:0006351//transcription, DNA-templated;GO:0006354//DNA-templated transcription, elongation;GO:0006355//regulation of transcription, DNA-templated;GO:0006366//transcription from RNA polymerase II promoter;GO:0006368//transcription elongation from RNA polymerase II prom…	--
ncbi_112784742	416	449	511	906	1009	994	29.806	33.932	32.235	59.079	72.194	63.161	31.991	64.8113	1.01858	2.62168e-20	4.5981e-18	TSJT1	PREDICTED: stem-specific protein TSJT1-like [Arachis ipaensis]	-	-	-	-	-	GO:0004066//asparagine synthase (glutamine-hydrolyzing) activity;GO:0051539//4 iron, 4 sulfur cluster binding;GO:0070283//radical SAM enzyme activity	GO:0006529//asparagine biosynthetic process;GO:0031179//peptide modification	--
ncbi_112789468	111	128	123	361	314	343	9.522	11.593	9.301	28.198	26.905	26.103	10.1387	27.0687	1.41676	2.78044e-20	4.86072e-18	PMEI10	PREDICTED: 21 kDa protein-like [Arachis duranensis]	-	-	-	-	-	GO:0004857//enzyme inhibitor activity	-	--
ncbi_112706403	502	440	540	1095	954	1094	28.807	26.679	27.295	57.231	54.644	55.666	27.5937	55.847	1.01714	3.0279e-20	5.27619e-18	--	PREDICTED: leucine-rich repeat extensin-like protein 3 [Arachis duranensis]	-	-	-	-	-	GO:0046872//metal ion binding	-	--
ncbi_112764986	320	312	376	790	698	746	22.782	23.452	23.596	51.223	49.637	47.114	23.2767	49.3247	1.08342	3.08669e-20	5.36129e-18	ZAT6	PREDICTED: zinc finger protein ZAT10-like [Arachis ipaensis]	-	-	-	-	-	-	-	--
ncbi_112741236	4902	5231	6435	2761	2725	2947	188.234	212.043	217.794	96.52	104.475	100.36	206.024	100.452	-1.03631	3.40288e-20	5.89147e-18	APA1	PREDICTED: aspartic proteinase A1 isoform X1 [Arachis ipaensis]	-	-	-	-	-	GO:0016787//hydrolase activity	GO:0019538//protein metabolic process	--
ncbi_112797021	38	28	35	200	131	205	1.572	1.226	1.288	7.606	5.491	7.604	1.362	6.90033	2.34094	3.4549e-20	5.96236e-18	CAX3	PREDICTED: vacuolar cation/proton exchanger 3-like [Arachis duranensis]	-	-	-	-	GO:0031224//intrinsic component of membrane	GO:0015368//calcium:cation antiporter activity	GO:0006816//calcium ion transport;GO:0044763//single-organism cellular process	--
ncbi_112726280	334	301	398	937	762	769	19.7	18.768	20.699	50.375	44.927	40.29	19.7223	45.1973	1.19641	3.70971e-20	6.35969e-18	CAS1	PREDICTED: bifunctional L-3-cyanoalanine synthase/cysteine synthase 1, mitochondrial-like [Arachis duranensis]	Metabolism;Metabolism;Metabolism;Metabolism;Metabolism;Metabolism;Metabolism	Global and overview maps;Global and overview maps;Global and overview maps;Global and overview maps;Amino acid metabolism;Metabolism of other amino acids;Energy metabolism	ko01100//Metabolic pathways;ko01110//Biosynthesis of secondary metabolites;ko01200//Carbon metabolism;ko01230//Biosynthesis of amino acids;ko00270//Cysteine and methionine metabolism;ko00460//Cyanoamino acid metabolism;ko00920//Sulfur metabolism	K13034;K13034;K13034;K13034;K13034;K13034;K13034	GO:0009536//plastid	GO:0016846//carbon-sulfur lyase activity;GO:0046914//transition metal ion binding	GO:0000097//sulfur amino acid biosynthetic process;GO:0006090//pyruvate metabolic process;GO:0006563//L-serine metabolic process;GO:0006970//response to osmotic stress;GO:0006996//organelle organization;GO:0008104//protein localization;GO:0009683//indoleacetic acid metabolic process;GO:0009746//response to hexose;GO:0010038//response to metal ion;GO:0019499//cyanide metabolic process;GO:0019758//…	--
ncbi_112801523	233	211	292	566	611	670	26.451	25.105	29.409	58.143	68.473	66.792	26.9883	64.4693	1.25628	4.34444e-20	7.4026e-18	ATG8F	PREDICTED: autophagy-related protein 8f [Arachis duranensis]	Cellular Processes	Transport and catabolism	ko04136//Autophagy - other	K08341	GO:0015630//microtubule cytoskeleton;GO:0030659//cytoplasmic vesicle membrane	-	GO:0008104//protein localization;GO:0044248//cellular catabolic process;GO:0051234//establishment of localization	--
ncbi_112741489	2998	2617	3226	1498	1245	1586	138.845	127.959	131.717	63.169	57.605	65.161	132.84	61.9783	-1.09986	5.95705e-20	1.01183e-17	TUBB5	PREDICTED: tubulin beta chain [Arachis ipaensis]	Cellular Processes	Transport and catabolism	ko04145//Phagosome	K07375	GO:0015630//microtubule cytoskeleton;GO:0032991//macromolecular complex	GO:0005198//structural molecule activity;GO:0017111//nucleoside-triphosphatase activity;GO:0032550//purine ribonucleoside binding	GO:0043623//cellular protein complex assembly;GO:0044763//single-organism cellular process	--
ncbi_112775225	394	328	525	135	125	135	26.845	23.591	31.556	8.384	8.514	8.166	27.3307	8.35467	-1.70987	7.35524e-20	1.2454e-17	FRIL	PREDICTED: agglutinin-2-like [Arachis ipaensis]	-	-	-	-	GO:0016020//membrane	GO:0030246//carbohydrate binding	-	--
ncbi_112705207	487	422	488	1042	879	1061	22.385	20.48	19.807	43.639	40.393	43.289	20.8907	42.4403	1.02258	7.72308e-20	1.30358e-17	At3g23880	PREDICTED: F-box/kelch-repeat protein At3g23880-like [Arachis duranensis]	-	-	-	-	-	GO:0005515//protein binding	-	--
ncbi_112801996	172	213	276	579	567	666	5.574	7.458	7.934	17.229	18.504	19.285	6.98867	18.3393	1.39185	7.78686e-20	1.31024e-17	CPR	PREDICTED: probable oxidosqualene cyclase isoform X1 [Arachis duranensis]	Metabolism;Metabolism;Metabolism	Global and overview maps;Global and overview maps;Lipid metabolism	ko01100//Metabolic pathways;ko01110//Biosynthesis of secondary metabolites;ko00100//Steroid biosynthesis	K01853;K01853;K01853	-	GO:0016853//isomerase activity	GO:0006694//steroid biosynthetic process;GO:0016104//triterpenoid biosynthetic process	--
ncbi_112784323	393	345	385	1020	725	934	50.231	46.557	43.325	118.751	92.563	105.919	46.7043	105.744	1.17895	8.17582e-20	1.3714e-17	--	PREDICTED: uncharacterized protein LOC107624174 [Arachis ipaensis]	-	-	-	-	-	-	-	--
ncbi_112772633	111	107	148	391	322	374	5.121	5.215	6.025	16.429	14.859	15.317	5.45367	15.535	1.51022	8.34385e-20	1.39524e-17	3AT1	PREDICTED: coumaroyl-CoA:anthocyanidin 3-O-glucoside-6''-O-coumaroyltransferase 1-like [Arachis ipaensis]	-	-	-	-	-	GO:0016747//transferase activity, transferring acyl groups other than amino-acyl groups	-	--
ncbi_112734834	19	15	12	125	104	118	0.963	0.803	0.532	5.777	5.278	5.303	0.766	5.45267	2.83155	8.60694e-20	1.43477e-17	GT7	PREDICTED: UDP-glucose flavonoid 3-O-glucosyltransferase 7-like [Arachis duranensis]	-	-	-	-	-	GO:0008194//UDP-glycosyltransferase activity	-	--
ncbi_112707597	3419	4313	4480	2023	2020	2162	469.804	625.744	542.618	253.188	277.183	263.563	546.055	264.645	-1.04499	8.6846e-20	1.44325e-17	--	T1 [Arachis hypogaea]	-	-	-	-	-	-	-	--
ncbi_112711202	11	6	7	147	70	118	0.358	0.206	0.201	4.361	2.278	3.41	0.255	3.34967	3.71545	9.05194e-20	1.49967e-17	--	PREDICTED: protein SIEVE ELEMENT OCCLUSION B-like [Arachis ipaensis]	-	-	-	-	-	-	-	--
ncbi_112723007	239	213	256	525	543	564	8.32	7.848	7.86	16.665	18.899	17.452	8.00933	17.672	1.14171	1.13722e-19	1.8783e-17	FBL4	PREDICTED: F-box/LRR-repeat protein 4-like [Arachis ipaensis]	-	-	-	-	-	GO:0005515//protein binding	-	--
ncbi_112790517	19	21	23	129	116	138	1.14	1.364	1.258	7.247	7.148	7.51	1.254	7.30167	2.54169	1.24305e-19	2.04682e-17	CCR1	PREDICTED: cinnamoyl-CoA reductase 1-like [Arachis ipaensis]	-	-	-	-	-	GO:0048037//cofactor binding	-	--
ncbi_112758176	299	296	351	728	637	774	13.312	13.919	13.766	29.488	28.298	30.537	13.6657	29.441	1.10727	1.74165e-19	2.85037e-17	--	PREDICTED: pH-response regulator protein palA/RIM20-like [Arachis ipaensis]	-	-	-	-	-	-	-	--
ncbi_112758444	7	11	18	120	93	120	0.324	0.538	0.735	5.062	4.303	4.93	0.532333	4.765	3.16207	1.76745e-19	2.88384e-17	CYP88D6	PREDICTED: beta-amyrin 11-oxidase-like [Arachis ipaensis]	Metabolism;Metabolism;Metabolism	Global and overview maps;Global and overview maps;Metabolism of terpenoids and polyketides	ko01100//Metabolic pathways;ko01110//Biosynthesis of secondary metabolites;ko00904//Diterpenoid biosynthesis	K04123;K04123;K04123	-	GO:0005488//binding	-	--
ncbi_112703396	41	51	48	170	208	186	6.089	7.968	6.305	22.853	30.642	24.385	6.78733	25.96	1.93537	1.95154e-19	3.17458e-17	--	PREDICTED: cysteine-rich and transmembrane domain-containing protein A-like isoform X2 [Arachis duranensis]	-	-	-	-	-	-	-	--
ncbi_112796004	363	435	453	868	852	988	42.448	53.706	46.694	92.444	99.52	102.491	47.616	98.1517	1.04357	1.9899e-19	3.22723e-17	CYT1	PREDICTED: cysteine proteinase inhibitor 1-like [Arachis duranensis]	-	-	-	-	-	GO:0004857//enzyme inhibitor activity	GO:0010466//negative regulation of peptidase activity	--
MSTRG.16592	76	63	84	260	224	258	7.793	6.82	7.592	24.281	22.943	23.44	7.40167	23.5547	1.67009	2.81115e-19	4.54546e-17	--	cysteine-rich and transmembrane domain-containing protein A-like [Arachis duranensis]	-	-	-	-	-	-	-	--
ncbi_112697297	135	109	163	426	392	352	5.52	4.711	5.863	15.864	16.028	12.78	5.36467	14.8907	1.47285	3.47907e-19	5.59185e-17	WRKY33	PREDICTED: probable WRKY transcription factor 33 [Arachis duranensis]	Organismal Systems;Environmental Information Processing	Environmental adaptation;Signal transduction	ko04626//Plant-pathogen interaction;ko04016//MAPK signaling pathway - plant	K13424;K13424	-	GO:0003700//transcription factor activity, sequence-specific DNA binding;GO:0043565//sequence-specific DNA binding	GO:0006355//regulation of transcription, DNA-templated	WRKY
ncbi_112712252	752	619	845	1573	1439	1614	15.067	13.125	14.931	28.807	28.834	28.8	14.3743	28.8137	1.00326	4.69195e-19	7.47435e-17	VIII-A	PREDICTED: myosin-1 [Arachis duranensis]	-	-	-	-	GO:0015629//actin cytoskeleton	GO:0017111//nucleoside-triphosphatase activity;GO:0032550//purine ribonucleoside binding	-	--
ncbi_112712635	326	299	329	824	641	690	23.763	23.011	21.139	54.703	46.672	44.617	22.6377	48.664	1.10413	4.77835e-19	7.58954e-17	MAL	PREDICTED: lectin-like [Arachis duranensis]	-	-	-	-	-	GO:0005488//binding	-	--
ncbi_112722634	1363	1195	1453	587	637	725	32.794	30.464	31.044	13.305	15.662	15.743	31.434	14.9033	-1.07669	4.88874e-19	7.74204e-17	SPPA	PREDICTED: serine protease SPPA, chloroplastic-like [Arachis ipaensis]	-	-	-	-	GO:0031224//intrinsic component of membrane	GO:0016787//hydrolase activity	GO:0016485//protein processing	--
ncbi_112764743	112	111	174	22	15	20	7.043	7.342	9.645	1.26	0.942	1.116	8.01	1.106	-2.85645	5.34197e-19	8.41032e-17	FLA7	PREDICTED: fasciclin-like arabinogalactan protein 7 [Arachis ipaensis]	-	-	-	-	GO:0031225//anchored component of membrane	-	GO:0006637//acyl-CoA metabolic process;GO:0016129//phytosteroid biosynthetic process;GO:0042546//cell wall biogenesis;GO:0048509//regulation of meristem development;GO:0071555//cell wall organization	--
ncbi_112728144	46	57	50	181	193	199	2.326	3.04	2.209	8.291	9.696	8.879	2.525	8.95533	1.82646	6.95746e-19	1.089e-16	CIPK11	PREDICTED: CBL-interacting serine/threonine-protein kinase 11-like [Arachis ipaensis]	-	-	-	-	-	GO:0004672//protein kinase activity	GO:0006796//phosphate-containing compound metabolic process	--
ncbi_112754858	643	598	683	321	281	278	29.021	28.518	27.166	13.2	12.685	11.128	28.235	12.3377	-1.19442	7.1253e-19	1.11204e-16	TUBA3	PREDICTED: tubulin alpha-3 chain-like [Arachis ipaensis]	Cellular Processes	Transport and catabolism	ko04145//Phagosome	K07374	GO:0005575//cellular_component;GO:0005622//intracellular;GO:0005623//cell;GO:0005737//cytoplasm;GO:0005856//cytoskeleton;GO:0005874//microtubule;GO:0015630//microtubule cytoskeleton;GO:0043226//organelle;GO:0043228//non-membrane-bounded organelle;GO:0043229//intracellular organelle;GO:0043232//intracellular non-membrane-bounded organelle;GO:0044422//organelle part;GO:0044424//intracellular part;G…	GO:0000166//nucleotide binding;GO:0001882//nucleoside binding;GO:0001883//purine nucleoside binding;GO:0003674//molecular_function;GO:0003824//catalytic activity;GO:0003924//GTPase activity;GO:0005198//structural molecule activity;GO:0005200//structural constituent of cytoskeleton;GO:0005488//binding;GO:0005525//GTP binding;GO:0016462//pyrophosphatase activity;GO:0016787//hydrolase activity;GO:00…	GO:0000910//cytokinesis;GO:0006996//organelle organization;GO:0007010//cytoskeleton organization;GO:0007017//microtubule-based process;GO:0008150//biological_process;GO:0009987//cellular process;GO:0016043//cellular component organization;GO:0071840//cellular component organization or biogenesis	--
ncbi_112755269	117	98	109	386	262	374	5.76	5.091	4.767	17.379	12.957	16.383	5.206	15.573	1.5808	7.26067e-19	1.12989e-16	AS	PREDICTED: hydroquinone glucosyltransferase-like [Arachis ipaensis]	-	-	-	-	-	GO:0016757//transferase activity, transferring glycosyl groups	-	--
ncbi_112748765	87	93	173	1	2	3	10.933	12.391	19.164	0.114	0.251	0.334	14.1627	0.233	-5.92562	7.58032e-19	1.17624e-16	--	Lipid transfer protein [Medicago truncatula]	-	-	-	-	-	-	-	--
MSTRG.17019	7	4	14	87	97	110	0.5	0.31	0.9	5.832	7.146	7.165	0.57	6.71433	3.55821	7.95447e-19	1.23075e-16	OVA6	Proline--tRNA ligase/mitochondrial [Arachis hypogaea]	Genetic Information Processing	Translation	ko00970//Aminoacyl-tRNA biosynthesis	K01881	GO:0009532//plastid stroma	GO:0004812//aminoacyl-tRNA ligase activity;GO:0032550//purine ribonucleoside binding	GO:0003006//developmental process involved in reproduction;GO:0006418//tRNA aminoacylation for protein translation;GO:0009668//plastid membrane organization;GO:0009791//post-embryonic development;GO:0015979//photosynthesis;GO:0048229//gametophyte development	--
MSTRG.25973	106	97	135	333	351	300	10.631	10.271	11.935	30.417	35.164	26.691	10.9457	30.7573	1.49057	8.14396e-19	1.25646e-16	--	Spermidine export MdtI [Salix suchowensis]	-	-	-	-	-	-	-	--
ncbi_112710670	637	582	715	299	210	274	18.506	17.606	18.463	8.002	6.028	7.112	18.1917	7.04733	-1.36813	9.28639e-19	1.42862e-16	--	PREDICTED: eukaryotic translation initiation factor 5B [Arachis duranensis]	-	-	-	-	-	-	-	--
ncbi_112751884	122	121	160	394	335	382	5.679	5.947	6.565	16.698	15.577	15.793	6.06367	16.0227	1.40185	1.03535e-18	1.58824e-16	UGT1	PREDICTED: isoflavone 7-O-glucosyltransferase 1-like [Arachis ipaensis]	-	-	-	-	-	GO:0016740//transferase activity	-	--
ncbi_112796200	774	912	933	383	386	454	32.608	40.531	34.636	14.672	16.242	16.97	35.925	15.9613	-1.17041	1.1472e-18	1.75483e-16	At1g30760	PREDICTED: flavin-dependent oxidoreductase FOX2-like [Arachis ipaensis]	Metabolism;Metabolism;Metabolism	Global and overview maps;Global and overview maps;Biosynthesis of other secondary metabolites	ko01100//Metabolic pathways;ko01110//Biosynthesis of secondary metabolites;ko00940//Phenylpropanoid biosynthesis	K22395;K22395;K22395	-	GO:0000166//nucleotide binding;GO:0016616//oxidoreductase activity, acting on the CH-OH group of donors, NAD or NADP as acceptor	GO:0044710//single-organism metabolic process	--
ncbi_112754408	291	209	267	48	81	74	11.934	9.077	9.652	1.796	3.338	2.698	10.221	2.61067	-1.96905	1.16891e-18	1.78297e-16	HSFA6b	PREDICTED: heat stress transcription factor A-7a-like [Arachis duranensis]	-	-	-	-	-	GO:0003700//transcription factor activity, sequence-specific DNA binding;GO:0043565//sequence-specific DNA binding	GO:0006355//regulation of transcription, DNA-templated	HSF
ncbi_112737160	1056	912	1292	495	505	455	18.732	17.089	20.203	7.994	8.952	7.162	18.6747	8.036	-1.21653	1.2497e-18	1.89546e-16	--	PREDICTED: myosin-11 [Arachis ipaensis]	-	-	-	-	GO:0005577//fibrinogen complex	GO:0005102//receptor binding;GO:0005524//ATP binding;GO:0008134//transcription factor binding;GO:0042803//protein homodimerization activity;GO:0070840//dynein complex binding	GO:0007059//chromosome segregation;GO:0030168//platelet activation;GO:0030261//chromosome condensation;GO:0051258//protein polymerization	--
MSTRG.37224	125	245	180	33	19	39	18.703	38.703	23.74	4.497	2.84	5.176	27.0487	4.171	-2.69709	1.40173e-18	2.12007e-16	--	uncharacterized protein DS421_16g527100 [Arachis hypogaea]	-	-	-	-	-	-	-	--
ncbi_112695418	114	152	162	367	383	404	14.894	20.996	18.676	43.707	50.035	46.918	18.1887	46.8867	1.36614	1.53337e-18	2.31269e-16	WIN1	PREDICTED: pathogenesis-related protein PR-4 [Arachis duranensis]	-	-	-	-	GO:0005575//cellular_component;GO:0005576//extracellular region;GO:0005618//cell wall;GO:0005623//cell;GO:0030312//external encapsulating structure;GO:0044464//cell part;GO:0071944//cell periphery	-	GO:0006950//response to stress;GO:0006952//defense response;GO:0008150//biological_process;GO:0009605//response to external stimulus;GO:0009607//response to biotic stimulus;GO:0009617//response to bacterium;GO:0009620//response to fungus;GO:0042742//defense response to bacterium;GO:0043207//response to external biotic stimulus;GO:0050832//defense response to fungus;GO:0050896//response to stimulu…	--
ncbi_112699822	106	74	119	2	4	1	2.644	1.907	2.618	0.043	0.103	0.032	2.38967	0.0593333	-5.33182	1.71686e-18	2.57501e-16	CESA7	PREDICTED: cellulose synthase A catalytic subunit 7 [UDP-forming] isoform X1 [Arachis duranensis]	-	-	-	-	GO:0031224//intrinsic component of membrane	GO:0016759//cellulose synthase activity;GO:0046914//transition metal ion binding	GO:0030243//cellulose metabolic process;GO:0045229//external encapsulating structure organization	--
MSTRG.39048	450	438	613	1027	1154	1280	31.812	31.541	37.347	64.402	79.878	78.05	33.5667	74.11	1.14264	2.05003e-18	3.06616e-16	--	uncharacterized protein DS421_15g503580 [Arachis hypogaea]	-	-	-	-	-	-	-	--
ncbi_112792625	1631	1489	1830	929	797	792	119.215	114.911	117.887	61.819	58.194	51.382	117.338	57.1317	-1.0383	2.75288e-18	4.09464e-16	XTH16	PREDICTED: xyloglucan endotransglucosylase/hydrolase 2 [Arachis duranensis]	-	-	-	-	GO:0005576//extracellular region;GO:0030312//external encapsulating structure	GO:0016758//transferase activity, transferring hexosyl groups;GO:0016787//hydrolase activity	GO:0044042//glucan metabolic process;GO:0045229//external encapsulating structure organization	--
ncbi_112714565	304	278	383	710	699	782	25.518	24.685	28.38	54.354	58.681	58.321	26.1943	57.1187	1.12471	3.52533e-18	5.21477e-16	DRM1	PREDICTED: auxin-repressed 12.5 kDa protein [Arachis ipaensis]	-	-	-	-	-	-	-	--
ncbi_112707072	224	236	285	77	85	70	24.542	27.243	27.545	7.678	9.296	6.828	26.4433	7.934	-1.73678	3.68675e-18	5.43861e-16	--	PREDICTED: uncharacterized protein LOC107462165 [Arachis duranensis]	-	-	-	-	-	-	-	--
ncbi_112796272	18	17	19	135	105	106	0.986	0.983	0.917	6.756	5.745	5.143	0.962	5.88133	2.61203	3.8387e-18	5.64729e-16	CHS	PREDICTED: stilbene synthase 3-like [Arachis ipaensis]	Metabolism;Metabolism;Organismal Systems;Metabolism	Global and overview maps;Global and overview maps;Environmental adaptation;Biosynthesis of other secondary metabolites	ko01100//Metabolic pathways;ko01110//Biosynthesis of secondary metabolites;ko04712//Circadian rhythm - plant;ko00941//Flavonoid biosynthesis	K00660;K00660;K00660;K00660	GO:0016020//membrane	GO:0004315//3-oxoacyl-[acyl-carrier-protein] synthase activity;GO:0004421//hydroxymethylglutaryl-CoA synthase activity;GO:0016747//transferase activity, transferring acyl groups other than amino-acyl groups	GO:0006633//fatty acid biosynthetic process	--
ncbi_112771398	129	77	92	312	289	340	6.023	3.831	3.782	13.329	13.515	14.152	4.54533	13.6653	1.58806	4.54523e-18	6.66849e-16	guaA	PREDICTED: probable GMP synthase [glutamine-hydrolyzing] [Glycine max]	Genetic Information Processing	Replication and repair	ko03410//Base excision repair	K01246	-	GO:0008725//DNA-3-methyladenine glycosylase activity	GO:0006281//DNA repair;GO:0006284//base-excision repair	--
ncbi_112796142	69	76	61	231	201	250	5.478	6.404	4.291	16.792	16.056	17.685	5.391	16.8443	1.64364	5.41706e-18	7.88314e-16	PSAF	PREDICTED: photosystem I reaction center subunit III, chloroplastic [Arachis duranensis]	Metabolism;Metabolism	Global and overview maps;Energy metabolism	ko01100//Metabolic pathways;ko00195//Photosynthesis	K02694;K02694	GO:0043234//protein complex	-	GO:0044237//cellular metabolic process	--
MSTRG.18576	128	116	114	13	25	5	6.178	6.108	5.148	0.601	1.281	0.221	5.81133	0.701	-3.05138	5.92754e-18	8.60276e-16	--	uncharacterized protein DS421_8g245990 [Arachis hypogaea]	-	-	-	-	-	-	-	--
ncbi_112771227	281	226	289	94	78	87	7.76	6.594	7.047	2.374	2.148	2.139	7.13367	2.22033	-1.68387	6.94721e-18	1.00555e-15	BGAL10	PREDICTED: beta-galactosidase 10 [Arachis ipaensis]	-	-	-	-	GO:0009341//beta-galactosidase complex	GO:0004565//beta-galactosidase activity;GO:0030246//carbohydrate binding	GO:0005975//carbohydrate metabolic process	--
ncbi_112766652	71	62	86	216	237	261	4.15	3.856	4.451	11.538	13.895	13.602	4.15233	13.0117	1.64781	7.63627e-18	1.10233e-15	tag	PREDICTED: DNA-3-methyladenine glycosylase 1 [Arachis ipaensis]	Genetic Information Processing	Replication and repair	ko03410//Base excision repair	K01246	-	GO:0008725//DNA-3-methyladenine glycosylase activity	GO:0006281//DNA repair;GO:0006284//base-excision repair	--
ncbi_112775751	328	290	374	775	652	763	16.096	15.025	16.178	34.637	31.959	33.215	15.7663	33.2703	1.07739	7.67295e-18	1.10466e-15	MGL	PREDICTED: methionine gamma-lyase-like [Arachis ipaensis]	Metabolism;Metabolism	Amino acid metabolism;Metabolism of other amino acids	ko00270//Cysteine and methionine metabolism;ko00450//Selenocompound metabolism	K01761;K01761	GO:0044444//cytoplasmic part	GO:0016846//carbon-sulfur lyase activity;GO:0043168//anion binding	GO:0009087//methionine catabolic process;GO:0051260//protein homooligomerization	--
MSTRG.39815	27027	22386	26158	9370	12441	14046	268.585	234.839	229.107	84.801	123.627	123.887	244.177	110.772	-1.14034	8.49368e-18	1.21631e-15	--	uncharacterized protein DS421_10g305860 [Arachis hypogaea]	-	-	-	-	-	-	-	--
ncbi_112702963	229	238	331	673	587	684	7.147	7.838	9.102	19.137	18.318	18.961	8.029	18.8053	1.22785	1.09492e-17	1.55554e-15	INVC	PREDICTED: alkaline/neutral invertase A, mitochondrial-like [Arachis duranensis]	-	-	-	-	GO:0043231//intracellular membrane-bounded organelle	GO:0004564//beta-fructofuranosidase activity	GO:0009692//ethylene metabolic process;GO:0009845//seed germination;GO:0048506//regulation of timing of meristematic phase transition	--
MSTRG.45420	1004	1122	1059	503	543	599	24.811	29.275	23.068	11.328	13.404	13.132	25.718	12.6213	-1.02691	1.1036e-17	1.56374e-15	--	uncharacterized protein LOC107643662 isoform X2 [Arachis ipaensis]	-	-	-	-	-	-	-	--
ncbi_112779355	50	58	59	219	167	221	2.626	3.185	2.688	10.394	8.667	10.212	2.833	9.75767	1.78421	1.12677e-17	1.59238e-15	At2g24580	PREDICTED: probable sarcosine oxidase [Arachis duranensis]	Metabolism;Cellular Processes;Metabolism;Metabolism	Global and overview maps;Transport and catabolism;Amino acid metabolism;Amino acid metabolism	ko01100//Metabolic pathways;ko04146//Peroxisome;ko00260//Glycine, serine and threonine metabolism;ko00310//Lysine degradation	K00306;K00306;K00306;K00306	-	GO:0003824//catalytic activity	GO:0006760//folic acid-containing compound metabolic process	--
ncbi_112772878	60	52	93	239	245	240	4.233	3.867	5.787	15.422	17.33	15.092	4.629	15.948	1.7846	1.19486e-17	1.68419e-15	At1g17710	PREDICTED: inorganic pyrophosphatase 2-like [Arachis ipaensis]	Metabolism;Metabolism	Global and overview maps;Metabolism of cofactors and vitamins	ko01100//Metabolic pathways;ko00750//Vitamin B6 metabolism	K13248;K13248	-	GO:0004647//phosphoserine phosphatase activity;GO:0016787//hydrolase activity;GO:0016791//phosphatase activity;GO:0018784//(S)-2-haloacid dehalogenase activity	GO:0006545//glycine biosynthetic process;GO:0006564//L-serine biosynthetic process;GO:0006805//xenobiotic metabolic process;GO:0008152//metabolic process	--
ncbi_112751338	15	16	21	94	118	126	1.217	1.463	1.618	7.168	9.789	9.229	1.43267	8.72867	2.60706	1.23537e-17	1.73674e-15	OsI_016050	PREDICTED: LOW QUALITY PROTEIN: DEAD-box ATP-dependent RNA helicase 13 [Arachis duranensis]	-	-	-	-	-	GO:0003676//nucleic acid binding;GO:0032550//purine ribonucleoside binding;GO:0042623//ATPase activity, coupled	-	--
ncbi_112802806	364	477	593	147	190	154	20.823	28.826	29.924	7.689	10.888	7.797	26.5243	8.79133	-1.59316	1.34041e-17	1.87463e-15	At1g06620	PREDICTED: 1-aminocyclopropane-1-carboxylate oxidase homolog 1-like [Arachis ipaensis]	-	-	-	-	-	GO:0016491//oxidoreductase activity	GO:0055114//oxidation-reduction process	--
ncbi_112790298	296	397	365	108	118	146	10.249	14.507	11.129	3.403	4.083	4.487	11.9617	3.991	-1.5836	1.4717e-17	2.0476e-15	At5g10770	PREDICTED: protein ASPARTIC PROTEASE IN GUARD CELL 2-like [Arachis duranensis]	-	-	-	-	-	-	-	--
ncbi_112703527	222	235	294	779	527	629	19.418	21.691	22.595	61.957	45.933	48.731	21.2347	52.207	1.29782	1.67011e-17	2.31766e-15	PR10.2E	PREDICTED: pathogenesis-related protein 2-like [Arachis duranensis]	-	-	-	-	-	-	GO:0006952//defense response	--
ncbi_112791095	49	59	89	223	225	273	2.828	3.581	4.523	11.656	12.937	13.931	3.644	12.8413	1.8172	1.87513e-17	2.59548e-15	GA20OX2	PREDICTED: gibberellin 20 oxidase 2-like [Arachis duranensis]	Metabolism;Metabolism;Metabolism	Global and overview maps;Global and overview maps;Metabolism of terpenoids and polyketides	ko01100//Metabolic pathways;ko01110//Biosynthesis of secondary metabolites;ko00904//Diterpenoid biosynthesis	K05282;K05282;K05282	-	GO:0016705//oxidoreductase activity, acting on paired donors, with incorporation or reduction of molecular oxygen;GO:0043169//cation binding	GO:0044710//single-organism metabolic process	--
ncbi_112754589	209	208	230	464	469	499	22.731	23.885	22.034	45.962	50.952	48.145	22.8833	48.353	1.07931	1.98321e-17	2.73805e-15	--	peptidoglycan-binding LysM domain protein [Medicago truncatula]	-	-	-	-	-	GO:0003674//molecular_function	GO:0030436//asexual sporulation	--
ncbi_112719894	616	572	715	1224	1204	1504	19.169	19.234	20.091	36.374	38.562	43.244	19.498	39.3933	1.01463	2.06644e-17	2.84566e-15	WNK4	PREDICTED: probable serine/threonine-protein kinase WNK4 [Arachis ipaensis]	-	-	-	-	GO:0043231//intracellular membrane-bounded organelle	GO:0004672//protein kinase activity;GO:0032550//purine ribonucleoside binding	GO:0006468//protein phosphorylation;GO:0007568//aging;GO:0009247//glycolipid biosynthetic process;GO:0009267//cellular response to starvation;GO:0009414//response to water deprivation	--
ncbi_112764128	457	475	721	193	164	217	23.968	26.285	33.315	9.211	8.603	10.078	27.856	9.29733	-1.5831	2.17496e-17	2.97987e-15	RD19A	PREDICTED: cysteine proteinase 15A-like [Arachis ipaensis]	Organismal Systems	Environmental adaptation	ko04626//Plant-pathogen interaction	K01373	-	GO:0070011//peptidase activity, acting on L-amino acid peptides	GO:0019538//protein metabolic process;GO:0042743//hydrogen peroxide metabolic process	--
ncbi_112748417	385	367	458	874	763	957	54.117	54.48	56.742	111.968	107.234	119.432	55.113	112.878	1.0343	2.37528e-17	3.23784e-15	--	late embryogenesis abundant protein group 8 protein [Arachis hypogaea]	-	-	-	-	-	-	-	--
ncbi_112755556	39	47	68	220	171	215	1.502	1.899	2.294	7.682	6.538	7.313	1.89833	7.17767	1.91878	2.49182e-17	3.38812e-15	AAP6	PREDICTED: amino acid permease 6-like [Arachis duranensis]	-	-	-	-	GO:0031224//intrinsic component of membrane	-	-	--
ncbi_112771220	735	802	1070	363	375	393	80.559	92.866	103.359	36.244	41.065	38.191	92.2613	38.5	-1.26087	2.5797e-17	3.49878e-15	--	PREDICTED: uncharacterized protein LOC107613647 [Arachis ipaensis]	-	-	-	-	-	-	-	--
ncbi_112765952	12	22	25	109	117	132	0.6	1.146	1.1	4.917	5.745	5.756	0.948667	5.47267	2.52827	2.60389e-17	3.52271e-15	HSPRO2	PREDICTED: nematode resistance protein-like HSPRO2 [Arachis ipaensis]	-	-	-	-	GO:0005575//cellular_component;GO:0005622//intracellular;GO:0005623//cell;GO:0005737//cytoplasm;GO:0044424//intracellular part;GO:0044464//cell part	GO:0003674//molecular_function;GO:0004833//tryptophan 2,3-dioxygenase activity;GO:0005488//binding;GO:0020037//heme binding;GO:0043167//ion binding;GO:0043169//cation binding;GO:0043236//laminin binding;GO:0046872//metal ion binding;GO:0046906//tetrapyrrole binding;GO:0048037//cofactor binding;GO:0097159//organic cyclic compound binding;GO:1901363//heterocyclic compound binding	GO:0001101//response to acid chemical;GO:0002376//immune system process;GO:0006082//organic acid metabolic process;GO:0006520//cellular amino acid metabolic process;GO:0006568//tryptophan metabolic process;GO:0006569//tryptophan catabolic process;GO:0006576//cellular biogenic amine metabolic process;GO:0006586//indolalkylamine metabolic process;GO:0006725//cellular aromatic compound metabolic pro…	--
ncbi_112758682	261	220	390	1514	1222	1426	12.321	10.976	16.204	65.057	57.618	59.696	13.167	60.7903	2.20692	3.07661e-17	4.15181e-15	COS-1	PREDICTED: legumin type B-like [Arachis ipaensis]	-	-	-	-	-	GO:0010309//acireductone dioxygenase [iron(II)-requiring] activity	GO:0055114//oxidation-reduction process	--
ncbi_112750783	57	36	58	205	175	192	2.522	1.682	2.262	8.262	7.735	7.537	2.15533	7.84467	1.8638	3.17396e-17	4.27247e-15	HSPRO2	PREDICTED: nematode resistance protein-like HSPRO2 isoform X1 [Arachis ipaensis]	-	-	-	-	GO:0005575//cellular_component;GO:0005622//intracellular;GO:0005623//cell;GO:0005737//cytoplasm;GO:0044424//intracellular part;GO:0044464//cell part	GO:0003674//molecular_function;GO:0004833//tryptophan 2,3-dioxygenase activity;GO:0005488//binding;GO:0020037//heme binding;GO:0043167//ion binding;GO:0043169//cation binding;GO:0043236//laminin binding;GO:0046872//metal ion binding;GO:0046906//tetrapyrrole binding;GO:0048037//cofactor binding;GO:0097159//organic cyclic compound binding;GO:1901363//heterocyclic compound binding	GO:0001101//response to acid chemical;GO:0002376//immune system process;GO:0006082//organic acid metabolic process;GO:0006520//cellular amino acid metabolic process;GO:0006568//tryptophan metabolic process;GO:0006569//tryptophan catabolic process;GO:0006576//cellular biogenic amine metabolic process;GO:0006586//indolalkylamine metabolic process;GO:0006725//cellular aromatic compound metabolic pro…	--
ncbi_112777310	17	13	9	100	108	89	0.737	0.614	0.344	3.967	4.659	3.437	0.565	4.021	2.83123	3.32264e-17	4.46145e-15	CYP73A2	PREDICTED: cytochrome P450 CYP73A100-like [Arachis ipaensis]	Metabolism;Metabolism;Metabolism;Metabolism;Metabolism;Metabolism;Metabolism	Global and overview maps;Global and overview maps;Biosynthesis of other secondary metabolites;Metabolism of cofactors and vitamins;Biosynthesis of other secondary metabolites;Amino acid metabolism;Biosynthesis of other secondary metabolites	ko01100//Metabolic pathways;ko01110//Biosynthesis of secondary metabolites;ko00940//Phenylpropanoid biosynthesis;ko00130//Ubiquinone and other terpenoid-quinone biosynthesis;ko00941//Flavonoid biosynthesis;ko00360//Phenylalanine metabolism;ko00945//Stilbenoid, diarylheptanoid and gingerol biosynthesis	K00487;K00487;K00487;K00487;K00487;K00487;K00487	-	GO:0005506//iron ion binding;GO:0016705//oxidoreductase activity, acting on paired donors, with incorporation or reduction of molecular oxygen;GO:0020037//heme binding	GO:0055114//oxidation-reduction process	--
ncbi_112734534	144	123	114	335	308	349	6.919	6.26	4.844	14.672	14.809	14.909	6.00767	14.7967	1.3004	3.66137e-17	4.89188e-15	KAO2	PREDICTED: ent-kaurenoic acid oxidase 2-like [Arachis ipaensis]	Metabolism;Metabolism;Metabolism	Global and overview maps;Global and overview maps;Metabolism of terpenoids and polyketides	ko01100//Metabolic pathways;ko01110//Biosynthesis of secondary metabolites;ko00904//Diterpenoid biosynthesis	K04123;K04123;K04123	-	GO:0005506//iron ion binding;GO:0016705//oxidoreductase activity, acting on paired donors, with incorporation or reduction of molecular oxygen;GO:0020037//heme binding	GO:0055114//oxidation-reduction process	--
ncbi_112716360	2429	2150	2746	1307	1137	1367	58.985	55.124	58.781	28.9	27.568	29.445	57.63	28.6377	-1.00891	3.69619e-17	4.92617e-15	PMA1	PREDICTED: plasma membrane ATPase 1-like [Arachis duranensis]	Metabolism	Energy metabolism	ko00190//Oxidative phosphorylation	K01535	GO:0031004//potassium ion-transporting ATPase complex	GO:0004008//copper-exporting ATPase activity;GO:0004647//phosphoserine phosphatase activity;GO:0005375//copper ion transmembrane transporter activity;GO:0005388//calcium-transporting ATPase activity;GO:0008556//potassium-transporting ATPase activity;GO:0008967//phosphoglycolate phosphatase activity;GO:0015434//cadmium-transporting ATPase activity;GO:0015444//magnesium-importing ATPase activity;GO…	GO:0006545//glycine biosynthetic process;GO:0006564//L-serine biosynthetic process;GO:0006813//potassium ion transport;GO:0006816//calcium ion transport;GO:0006825//copper ion transport;GO:0008152//metabolic process;GO:0009103//lipopolysaccharide biosynthetic process;GO:0015691//cadmium ion transport;GO:0015693//magnesium ion transport;GO:0030001//metal ion transport	--
ncbi_112728057	81	69	81	202	265	264	5.772	5.18	5.113	13.13	18.882	16.68	5.355	16.2307	1.59976	4.08186e-17	5.42676e-15	PFE	PREDICTED: ferritin-2, chloroplastic-like [Arachis ipaensis]	-	-	-	-	-	GO:0008199//ferric iron binding;GO:0016491//oxidoreductase activity;GO:0046872//metal ion binding	GO:0055114//oxidation-reduction process	--
ncbi_112800696	103	95	93	18	10	9	6.745	6.564	5.36	1.068	0.654	0.523	6.223	0.748333	-3.05586	4.84416e-17	6.37723e-15	garL	PREDICTED: 2-keto-3-deoxy-L-rhamnonate aldolase-like [Arachis duranensis]	-	-	-	-	GO:0005737//cytoplasm	GO:0003674//molecular_function;GO:0003824//catalytic activity;GO:0004743//pyruvate kinase activity;GO:0005488//binding;GO:0016829//lyase activity;GO:0016830//carbon-carbon lyase activity;GO:0016832//aldehyde-lyase activity;GO:0018802//2,4-dihydroxyhept-2-ene-1,7-dioate aldolase activity;GO:0043167//ion binding;GO:0043169//cation binding;GO:0046872//metal ion binding	GO:0006096//glycolytic process	--
ncbi_112710197	110	89	126	302	294	300	3.327	2.857	3.374	8.328	8.906	8.064	3.186	8.43267	1.40424	4.98483e-17	6.54642e-15	PLIP2	Proteasome subunit alpha type-5 [Glycine soja]	-	-	-	-	-	-	GO:0006629//lipid metabolic process;GO:0009058//biosynthetic process	--
ncbi_112759100	36	38	55	192	160	164	2.455	2.731	3.306	11.941	10.898	9.919	2.83067	10.9193	1.94767	5.41342e-17	7.09198e-15	OFP11	PREDICTED: transcription repressor OFP16-like [Arachis ipaensis]	-	-	-	-	GO:0019028//viral capsid	-	-	OFP
ncbi_112798013	265	284	280	91	84	116	8.131	9.203	7.711	2.548	2.567	3.205	8.34833	2.77333	-1.58987	5.97733e-17	7.81173e-15	At1g63360	PREDICTED: probable disease resistance protein At4g27220 [Arachis ipaensis]	Organismal Systems	Environmental adaptation	ko04626//Plant-pathogen interaction	K13459	-	GO:0005515//protein binding;GO:0043531//ADP binding	-	--
ncbi_112780054	1187	779	1284	185	256	253	20.603	14.283	19.649	2.928	4.444	3.899	18.1783	3.757	-2.27457	5.99736e-17	7.81893e-15	--	PREDICTED: extensin-2-like [Arachis ipaensis]	-	-	-	-	-	GO:0005199//structural constituent of cell wall	GO:0009664//plant-type cell wall organization	--
ncbi_112736555	34	40	50	155	158	179	2.111	2.622	2.736	8.764	9.798	9.858	2.48967	9.47333	1.92792	6.5545e-17	8.5041e-15	LBD11	PREDICTED: LOB domain-containing protein 1 [Arachis ipaensis]	-	-	-	-	GO:0000315//organellar large ribosomal subunit;GO:0000776//kinetochore;GO:0005840//ribosome;GO:0022625//cytosolic large ribosomal subunit	GO:0003735//structural constituent of ribosome	GO:0006412//translation;GO:0051382//kinetochore assembly	LOB
ncbi_112727561	22	53	60	197	199	209	1.098	2.809	2.655	9.026	9.964	9.301	2.18733	9.43033	2.10814	6.5861e-17	8.52456e-15	COS-1	PREDICTED: legumin B-like [Arachis duranensis]	-	-	-	-	-	-	-	--
ncbi_112790135	47	34	49	177	199	146	2.047	1.563	1.874	7.034	8.661	5.635	1.828	7.11	1.95958	6.7034e-17	8.65559e-15	At5g53970	PREDICTED: probable aminotransferase TAT2 [Arachis duranensis]	Metabolism;Metabolism;Metabolism;Metabolism;Metabolism;Metabolism;Metabolism;Metabolism;Metabolism;Metabolism	Global and overview maps;Global and overview maps;Global and overview maps;Amino acid metabolism;Metabolism of cofactors and vitamins;Amino acid metabolism;Amino acid metabolism;Amino acid metabolism;Biosynthesis of other secondary metabolites;Biosynthesis of other secondary metabolites	ko01100//Metabolic pathways;ko01110//Biosynthesis of secondary metabolites;ko01230//Biosynthesis of amino acids;ko00270//Cysteine and methionine metabolism;ko00130//Ubiquinone and other terpenoid-quinone biosynthesis;ko00350//Tyrosine metabolism;ko00360//Phenylalanine metabolism;ko00400//Phenylalanine, tyrosine and tryptophan biosynthesis;ko00950//Isoquinoline alkaloid biosynthesis;ko00960//Tropa…	K00815;K00815;K00815;K00815;K00815;K00815;K00815;K00815;K00815;K00815	-	GO:0043168//anion binding;GO:0070547//L-tyrosine aminotransferase activity	GO:0019752//carboxylic acid metabolic process	--
ncbi_112800848	144	135	125	316	352	338	8.958	8.857	6.879	17.932	21.903	18.66	8.23133	19.4983	1.24415	6.86802e-17	8.84692e-15	PGRL1A	PREDICTED: PGR5-like protein 1B, chloroplastic [Arachis duranensis]	-	-	-	-	GO:0005840//ribosome	GO:0003676//nucleic acid binding;GO:0003735//structural constituent of ribosome;GO:0008270//zinc ion binding	GO:0006351//transcription, DNA-templated;GO:0006412//translation	--
ncbi_112741590	9	10	9	102	89	73	0.499	0.585	0.44	5.159	4.944	3.59	0.508	4.56433	3.1675	6.95486e-17	8.93741e-15	CHS	PREDICTED: stilbene synthase 3-like [Arachis ipaensis]	Metabolism;Metabolism;Organismal Systems;Metabolism	Global and overview maps;Global and overview maps;Environmental adaptation;Biosynthesis of other secondary metabolites	ko01100//Metabolic pathways;ko01110//Biosynthesis of secondary metabolites;ko04712//Circadian rhythm - plant;ko00941//Flavonoid biosynthesis	K00660;K00660;K00660;K00660	GO:0016020//membrane	GO:0004315//3-oxoacyl-[acyl-carrier-protein] synthase activity;GO:0004421//hydroxymethylglutaryl-CoA synthase activity;GO:0016747//transferase activity, transferring acyl groups other than amino-acyl groups	GO:0006633//fatty acid biosynthetic process	--
ncbi_112775941	244	293	297	657	540	649	12.227	15.508	13.137	29.984	27.035	28.835	13.624	28.618	1.07077	7.50454e-17	9.59796e-15	MO2	PREDICTED: FAD-dependent urate hydroxylase-like isoform X1 [Arachis ipaensis]	-	-	-	-	GO:0009331//glycerol-3-phosphate dehydrogenase complex;GO:0016021//integral component of membrane	GO:0000104//succinate dehydrogenase activity;GO:0003824//catalytic activity;GO:0004148//dihydrolipoyl dehydrogenase activity;GO:0004368//glycerol-3-phosphate dehydrogenase activity;GO:0004506//squalene monooxygenase activity;GO:0004729//oxygen-dependent protoporphyrinogen oxidase activity;GO:0004791//thioredoxin-disulfide reductase activity;GO:0015036//disulfide oxidoreductase activity;GO:0016166…	GO:0006071//glycerol metabolic process;GO:0006096//glycolytic process;GO:0006099//tricarboxylic acid cycle;GO:0006744//ubiquinone biosynthetic process;GO:0006779//porphyrin-containing compound biosynthetic process;GO:0006790//sulfur compound metabolic process;GO:0009060//aerobic respiration;GO:0009061//anaerobic respiration;GO:0009228//thiamine biosynthetic process;GO:0009236//cobalamin biosynthe…	--
ncbi_112791349	436	488	492	212	192	227	76.314	90.139	75.91	33.825	33.629	35.173	80.7877	34.209	-1.23976	7.61085e-17	9.71087e-15	--	PREDICTED: early nodulin-75-like [Arachis duranensis]	-	-	-	-	-	-	-	--
MSTRG.48509	4883	4385	4955	1883	2481	2735	51.047	48.399	45.659	17.927	25.91	25.364	48.3683	23.067	-1.06823	8.42367e-17	1.07226e-14	--	uncharacterized protein DS421_10g305870 [Arachis hypogaea]	-	-	-	-	-	-	-	--
ncbi_112695808	258	291	333	112	53	85	30.382	36.2	34.589	12.044	6.258	8.868	33.7237	9.05667	-1.89671	9.24395e-17	1.17389e-14	GASA11	PREDICTED: snakin-2-like [Arachis duranensis]	-	-	-	-	-	-	-	--
ncbi_112750488	27	37	46	148	190	144	1.348	1.94	1.986	6.632	9.346	6.293	1.758	7.42367	2.0782	9.6749e-17	1.22573e-14	--	DUF1262 family protein [Medicago truncatula]	-	-	-	-	-	-	-	--
ncbi_112723215	29	27	11	160	112	128	3.375	3.334	1.143	17.103	13.212	13.403	2.61733	14.5727	2.4771	1.21668e-16	1.51998e-14	PR10.2E	PREDICTED: pathogenesis-related protein 2-like [Arachis ipaensis]	-	-	-	-	-	-	GO:0006952//defense response	--
ncbi_112756309	338	377	472	853	794	998	23.677	27.883	29.159	54.425	55.574	62.042	26.9063	57.347	1.09177	1.2902e-16	1.60438e-14	DDB_G0268948	embryo-abundant protein EMB, partial [Arachis hypogaea]	-	-	-	-	-	GO:0016741//transferase activity, transferring one-carbon groups	GO:0008152//metabolic process	--
ncbi_112764706	71	49	76	217	204	227	3.993	2.88	3.767	11.114	11.459	11.348	3.54667	11.307	1.67268	1.38073e-16	1.70906e-14	CYP72A67	PREDICTED: cytochrome P450 72A14-like [Arachis ipaensis]	-	-	-	-	-	GO:0016491//oxidoreductase activity;GO:0046906//tetrapyrrole binding;GO:0046914//transition metal ion binding	GO:0044710//single-organism metabolic process	--
ncbi_112734361	159	164	209	523	395	431	6.842	7.425	7.903	20.45	16.964	16.41	7.39	17.9413	1.27964	1.42987e-16	1.76583e-14	ATHB-6	PREDICTED: homeobox-leucine zipper protein ATHB-6-like [Arachis ipaensis]	-	-	-	-	-	GO:0016740//transferase activity	GO:0010467//gene expression;GO:0034645//cellular macromolecule biosynthetic process	--
ncbi_112755723	9	14	6	100	77	90	0.497	0.856	0.306	5.273	4.467	4.622	0.553	4.78733	3.11387	1.45409e-16	1.79162e-14	CHS	PREDICTED: stilbene synthase 3-like isoform X1 [Arachis ipaensis]	Metabolism;Metabolism;Organismal Systems;Metabolism	Global and overview maps;Global and overview maps;Environmental adaptation;Biosynthesis of other secondary metabolites	ko01100//Metabolic pathways;ko01110//Biosynthesis of secondary metabolites;ko04712//Circadian rhythm - plant;ko00941//Flavonoid biosynthesis	K00660;K00660;K00660;K00660	GO:0016020//membrane	GO:0004315//3-oxoacyl-[acyl-carrier-protein] synthase activity;GO:0004421//hydroxymethylglutaryl-CoA synthase activity;GO:0016747//transferase activity, transferring acyl groups other than amino-acyl groups	GO:0006633//fatty acid biosynthetic process	--
ncbi_112749616	66	61	71	220	181	269	2.88	2.811	2.734	8.744	7.88	10.433	2.80833	9.019	1.68325	1.50731e-16	1.85296e-14	At4g16563	PREDICTED: aspartic proteinase nepenthesin-1 [Arachis ipaensis]	-	-	-	-	-	GO:0016787//hydrolase activity	GO:0019538//protein metabolic process	--
ncbi_112723220	32	26	19	137	113	134	4.026	3.394	2.109	15.459	14.068	14.762	3.17633	14.763	2.21655	1.81593e-16	2.22727e-14	PR10.2E	PREDICTED: pathogenesis-related protein 2-like [Arachis ipaensis]	-	-	-	-	-	-	GO:0006952//defense response	--
ncbi_112701704	46	42	57	180	164	177	2.97	2.855	3.244	10.579	10.576	10.13	3.023	10.4283	1.78646	1.92833e-16	2.35975e-14	COR2	PREDICTED: NAD(P)H-dependent 6'-deoxychalcone synthase-like [Arachis ipaensis]	-	-	-	-	GO:0005634//nucleus;GO:0097196//Shu complex	GO:0047834//D-threo-aldose 1-dehydrogenase activity	GO:0000725//recombinational repair	--
ncbi_112770398	107	115	151	26	24	22	2.6	2.941	3.226	0.57	0.58	0.472	2.92233	0.540667	-2.43431	2.0901e-16	2.55192e-14	EDM2	PREDICTED: protein ENHANCED DOWNY MILDEW 2-like [Arachis ipaensis]	-	-	-	-	GO:0016471//vacuolar proton-transporting V-type ATPase complex	GO:0008168//methyltransferase activity;GO:0008553//hydrogen-exporting ATPase activity, phosphorylative mechanism	GO:0009234//menaquinone biosynthetic process;GO:0015991//ATP hydrolysis coupled proton transport	--
ncbi_112705234	74	90	62	251	208	248	2.788	3.605	2.058	8.62	7.835	8.324	2.817	8.25967	1.55192	2.20807e-16	2.68985e-14	GS2	PREDICTED: glutamine synthetase leaf isozyme, chloroplastic-like [Arachis duranensis]	Metabolism;Metabolism;Metabolism;Metabolism;Metabolism;Metabolism	Global and overview maps;Global and overview maps;Carbohydrate metabolism;Amino acid metabolism;Energy metabolism;Amino acid metabolism	ko01100//Metabolic pathways;ko01230//Biosynthesis of amino acids;ko00630//Glyoxylate and dicarboxylate metabolism;ko00250//Alanine, aspartate and glutamate metabolism;ko00910//Nitrogen metabolism;ko00220//Arginine biosynthesis	K01915;K01915;K01915;K01915;K01915;K01915	GO:0005576//extracellular region;GO:0005840//ribosome;GO:0009526//plastid envelope;GO:0009532//plastid stroma;GO:0044434//chloroplast part	GO:0016211//ammonia ligase activity;GO:0032550//purine ribonucleoside binding	GO:0000097//sulfur amino acid biosynthetic process;GO:0006090//pyruvate metabolic process;GO:0006536//glutamate metabolic process;GO:0006541//glutamine metabolic process;GO:0006739//NADP metabolic process;GO:0006970//response to osmotic stress;GO:0006996//organelle organization;GO:0009639//response to red or far red light;GO:0009642//response to light intensity;GO:0009746//response to hexose;GO:0…	--
ncbi_112791941	31	20	23	139	110	125	2.7	1.811	1.725	10.85	9.469	9.495	2.07867	9.938	2.2573	2.33483e-16	2.83785e-14	RNS1	PREDICTED: extracellular ribonuclease LE-like [Arachis ipaensis]	-	-	-	-	-	GO:0016892//endoribonuclease activity, producing 3'-phosphomonoesters	GO:0090501//RNA phosphodiester bond hydrolysis	--
ncbi_112723210	47	55	35	259	150	178	5.038	6.2	3.289	25.365	16.133	16.967	4.84233	19.4883	2.00884	2.7336e-16	3.30759e-14	PR10.2E	PREDICTED: pathogenesis-related protein 2-like [Arachis ipaensis]	-	-	-	-	-	-	GO:0006952//defense response	--
ncbi_112782517	168	193	229	487	414	542	5.324	6.445	6.387	14.055	13.089	15.242	6.052	14.1287	1.22314	3.10364e-16	3.74691e-14	MED26C	PREDICTED: probable mediator of RNA polymerase II transcription subunit 26c [Arachis ipaensis]	-	-	-	-	GO:0005634//nucleus	-	-	--
MSTRG.36834	325	333	293	127	105	137	8.227	8.425	6.521	3.039	2.514	2.883	7.72433	2.812	-1.45781	3.87068e-16	4.64171e-14	ARF2A	auxin response factor 2 isoform X3 [Arachis ipaensis]	-	-	-	-	GO:0043231//intracellular membrane-bounded organelle	GO:0001071//nucleic acid binding transcription factor activity;GO:0003677//DNA binding;GO:0005515//protein binding	GO:0001101//response to acid chemical;GO:0006355//regulation of transcription, DNA-templated;GO:0008283//cell proliferation;GO:0009755//hormone-mediated signaling pathway;GO:0009900//dehiscence;GO:0009909//regulation of flower development;GO:0010260//organ senescence;GO:0042743//hydrogen peroxide metabolic process	--
ncbi_112769421	159	160	189	463	371	389	17.385	18.47	18.216	46.106	40.519	37.731	18.0237	41.452	1.20155	3.88715e-16	4.65111e-14	--	PREDICTED: uncharacterized protein LOC107617861 [Arachis ipaensis]	-	-	-	-	-	-	-	--
ncbi_112751340	3	8	8	90	79	66	0.174	0.491	0.426	4.775	4.604	3.42	0.363667	4.26633	3.55231	4.84562e-16	5.78509e-14	ACO1	PREDICTED: 1-aminocyclopropane-1-carboxylate oxidase 1 [Arachis ipaensis]	Metabolism;Metabolism;Metabolism	Global and overview maps;Global and overview maps;Amino acid metabolism	ko01100//Metabolic pathways;ko01110//Biosynthesis of secondary metabolites;ko00270//Cysteine and methionine metabolism	K05933;K05933;K05933	-	GO:0016641//oxidoreductase activity, acting on the CH-NH2 group of donors, oxygen as acceptor;GO:0016705//oxidoreductase activity, acting on paired donors, with incorporation or reduction of molecular oxygen;GO:0019842//vitamin binding;GO:0043169//cation binding	GO:0009692//ethylene metabolic process;GO:0010087//phloem or xylem histogenesis;GO:0044260//cellular macromolecule metabolic process;GO:0044710//single-organism metabolic process	--
ncbi_112751155	645	627	839	330	318	326	26.127	26.824	29.955	12.162	12.878	11.729	27.6353	12.2563	-1.17299	4.86674e-16	5.79745e-14	ASPG1	PREDICTED: protein ASPARTIC PROTEASE IN GUARD CELL 1 [Arachis ipaensis]	-	-	-	-	GO:0005575//cellular_component;GO:0005576//extracellular region;GO:0005622//intracellular;GO:0005623//cell;GO:0005737//cytoplasm;GO:0005783//endoplasmic reticulum;GO:0012505//endomembrane system;GO:0043226//organelle;GO:0043227//membrane-bounded organelle;GO:0043229//intracellular organelle;GO:0043231//intracellular membrane-bounded organelle;GO:0044424//intracellular part;GO:0044444//cytoplasmic…	GO:0003674//molecular_function;GO:0003676//nucleic acid binding;GO:0003677//DNA binding;GO:0003824//catalytic activity;GO:0004175//endopeptidase activity;GO:0004190//aspartic-type endopeptidase activity;GO:0005488//binding;GO:0008233//peptidase activity;GO:0016787//hydrolase activity;GO:0070001//aspartic-type peptidase activity;GO:0070011//peptidase activity, acting on L-amino acid peptides;GO:00…	GO:0001101//response to acid chemical;GO:0002376//immune system process;GO:0006508//proteolysis;GO:0006807//nitrogen compound metabolic process;GO:0006950//response to stress;GO:0006952//defense response;GO:0006955//immune response;GO:0008150//biological_process;GO:0008152//metabolic process;GO:0009056//catabolic process;GO:0009057//macromolecule catabolic process;GO:0009414//response to water de…	--
ncbi_112801832	174	223	189	53	64	60	7.956	10.74	7.653	2.194	2.91	2.409	8.783	2.50433	-1.81029	5.61098e-16	6.62538e-14	BGLU12	PREDICTED: cyanogenic beta-glucosidase-like isoform X1 [Arachis duranensis]	Metabolism;Metabolism;Metabolism;Metabolism;Metabolism	Global and overview maps;Global and overview maps;Biosynthesis of other secondary metabolites;Carbohydrate metabolism;Metabolism of other amino acids	ko01100//Metabolic pathways;ko01110//Biosynthesis of secondary metabolites;ko00940//Phenylpropanoid biosynthesis;ko00500//Starch and sucrose metabolism;ko00460//Cyanoamino acid metabolism	K01188;K01188;K01188;K01188;K01188	-	GO:0003824//catalytic activity	GO:0044238//primary metabolic process	--
ncbi_112756333	4	1	0	82	83	98	0.191	0.05	0	3.572	3.936	4.123	0.0803333	3.877	5.5928	6.60909e-16	7.78687e-14	CYP88D6	PREDICTED: beta-amyrin 11-oxidase-like [Arachis duranensis]	Metabolism;Metabolism;Metabolism	Global and overview maps;Global and overview maps;Metabolism of terpenoids and polyketides	ko01100//Metabolic pathways;ko01110//Biosynthesis of secondary metabolites;ko00904//Diterpenoid biosynthesis	K04123;K04123;K04123	-	GO:0005488//binding	-	--
ncbi_112777311	1209	1208	1335	556	585	748	43.23	45.109	42.422	18.239	20.743	23.496	43.587	20.826	-1.06551	7.31484e-16	8.58083e-14	--	PREDICTED: IST1 homolog [Arachis ipaensis]	Cellular Processes	Transport and catabolism	ko04144//Endocytosis	K19476	-	-	GO:0015031//protein transport	--
ncbi_112703064	182	173	198	452	396	399	17.358	17.421	16.673	39.224	37.703	33.724	17.1507	36.8837	1.10472	7.34914e-16	8.60233e-14	At5g42850	PREDICTED: thioredoxin-like protein Clot [Arachis duranensis]	-	-	-	-	-	-	GO:0044710//single-organism metabolic process	--
ncbi_112754842	35	45	73	162	224	261	1.074	1.474	2.046	4.588	6.882	7.15	1.53133	6.20667	2.01903	7.514e-16	8.7597e-14	BACOVA_02659	PREDICTED: beta-glucosidase BoGH3B-like [Arachis ipaensis]	Metabolism;Metabolism;Metabolism;Metabolism;Metabolism	Global and overview maps;Global and overview maps;Biosynthesis of other secondary metabolites;Carbohydrate metabolism;Metabolism of other amino acids	ko01100//Metabolic pathways;ko01110//Biosynthesis of secondary metabolites;ko00940//Phenylpropanoid biosynthesis;ko00500//Starch and sucrose metabolism;ko00460//Cyanoamino acid metabolism	K05349;K05349;K05349;K05349;K05349	-	GO:0004553//hydrolase activity, hydrolyzing O-glycosyl compounds	GO:0005975//carbohydrate metabolic process	--
ncbi_112741491	986	1358	1414	623	543	605	42.853	62.354	54.187	24.688	23.577	23.323	53.1313	23.8627	-1.15481	8.18684e-16	9.52078e-14	At1g30760	PREDICTED: flavin-dependent oxidoreductase FOX2-like [Arachis ipaensis]	Metabolism;Metabolism;Metabolism	Global and overview maps;Global and overview maps;Biosynthesis of other secondary metabolites	ko01100//Metabolic pathways;ko01110//Biosynthesis of secondary metabolites;ko00940//Phenylpropanoid biosynthesis	K22395;K22395;K22395	-	GO:0000166//nucleotide binding;GO:0016616//oxidoreductase activity, acting on the CH-OH group of donors, NAD or NADP as acceptor	GO:0044710//single-organism metabolic process	--
ncbi_112696475	16	10	11	110	89	78	0.553	0.338	0.323	3.272	2.804	2.258	0.404667	2.778	2.77924	8.92026e-16	1.03291e-13	ICR2	PREDICTED: interactor of constitutive active ROPs 2, chloroplastic-like [Arachis duranensis]	-	-	-	-	GO:0005634//nucleus	GO:0005524//ATP binding	GO:0007059//chromosome segregation;GO:0030261//chromosome condensation	--
ncbi_112777156	846	804	901	437	353	469	23.744	24.128	22.297	11.349	9.975	11.705	23.3897	11.0097	-1.0871	9.10079e-16	1.05155e-13	--	PREDICTED: titin [Arachis ipaensis]	-	-	-	-	-	-	-	--
ncbi_112705987	17	8	16	80	102	110	2.15	1.068	1.783	9.213	12.883	12.339	1.667	11.4783	2.78359	9.55741e-16	1.09725e-13	--	PREDICTED: uncharacterized protein LOC107460635 [Arachis duranensis]	-	-	-	-	-	-	-	--
ncbi_112695504	43	40	49	162	140	200	4.078	4	4.084	13.998	13.21	16.806	4.054	14.6713	1.85558	1.01605e-15	1.164e-13	At5g27430	PREDICTED: signal peptidase complex subunit 3B [Arachis duranensis]	Genetic Information Processing	Folding, sorting and degradation	ko03060//Protein export	K12948	GO:0005787//signal peptidase complex;GO:0016021//integral component of membrane	GO:0042927//siderophore transporter activity	GO:0006465//signal peptide processing;GO:0015891//siderophore transport	--
ncbi_112800579	75	46	52	222	184	193	4.638	3.026	2.835	12.491	11.376	10.572	3.49967	11.4797	1.71379	1.02719e-15	1.17427e-13	HEC2	PREDICTED: transcription factor HEC2 [Arachis duranensis]	-	-	-	-	-	GO:0046983//protein dimerization activity	-	bHLH
ncbi_112747567	34	35	28	134	128	140	1.684	1.802	1.185	5.973	6.211	6.062	1.557	6.082	1.96578	1.172e-15	1.32853e-13	CYP83B1	PREDICTED: cytochrome P450 83B1-like [Arachis duranensis]	-	-	-	-	-	GO:0005506//iron ion binding;GO:0016705//oxidoreductase activity, acting on paired donors, with incorporation or reduction of molecular oxygen;GO:0020037//heme binding	GO:0055114//oxidation-reduction process	--
ncbi_112800173	34	35	28	134	128	140	1.684	1.802	1.185	5.973	6.211	6.062	1.557	6.082	1.96578	1.172e-15	1.32853e-13	CYP83B1	PREDICTED: cytochrome P450 83B1-like [Arachis duranensis]	-	-	-	-	-	GO:0005506//iron ion binding;GO:0016705//oxidoreductase activity, acting on paired donors, with incorporation or reduction of molecular oxygen;GO:0020037//heme binding	GO:0055114//oxidation-reduction process	--
ncbi_112771208	68	83	89	10	8	8	2.87	3.621	3.271	0.376	0.324	0.299	3.254	0.333	-3.28862	1.33256e-15	1.49793e-13	--	PREDICTED: disheveled-associated activator of morphogenesis 1-like [Arachis duranensis]	-	-	-	-	GO:0005940//septin ring;GO:0009424//bacterial-type flagellum hook;GO:0016020//membrane;GO:0016021//integral component of membrane;GO:0039679//viral occlusion body	GO:0000774//adenyl-nucleotide exchange factor activity;GO:0004339//glucan 1,4-alpha-glucosidase activity;GO:0005524//ATP binding;GO:0008017//microtubule binding;GO:0008093//cytoskeletal adaptor activity;GO:0008565//protein transporter activity;GO:0016491//oxidoreductase activity;GO:0016787//hydrolase activity;GO:0042623//ATPase activity, coupled;GO:0042803//protein homodimerization activity;GO:00…	GO:0000921//septin ring assembly;GO:0006457//protein folding;GO:0006606//protein import into nucleus;GO:0007030//Golgi organization;GO:0007059//chromosome segregation;GO:0008150//biological_process;GO:0009251//glucan catabolic process;GO:0009405//pathogenesis;GO:0030253//protein secretion by the type I secretion system;GO:0030261//chromosome condensation	--
MSTRG.32019	171	240	453	0	0	0	13.413	19.852	31.308	0	0.033	0	21.5243	0.011	-10.9342	1.33987e-15	1.50299e-13	At1g32410	vacuolar protein sorting-associated protein 55 homolog [Arachis duranensis]	-	-	-	-	GO:0016020//membrane;GO:0043231//intracellular membrane-bounded organelle	-	GO:0051234//establishment of localization	--
ncbi_112784769	665	847	1074	328	335	408	42.742	57.512	60.872	19.22	21.525	23.284	53.7087	21.343	-1.33139	1.35098e-15	1.51231e-13	N3	PREDICTED: bidirectional sugar transporter N3-like [Arachis ipaensis]	-	-	-	-	GO:0016021//integral component of membrane	-	-	--
MSTRG.27163	0	0	0	113	156	158	0	0	0	2.914	4.412	3.968	0.001	3.76467	11.8783	1.53954e-15	1.71982e-13	Os05g0583200	zinc finger BED domain-containing protein RICESLEEPER 1-like [Arachis ipaensis]	-	-	-	-	-	-	-	--
ncbi_112754286	82	90	87	8	11	15	6.1	7.073	5.732	0.545	0.821	0.995	6.30167	0.787	-3.0013	1.57363e-15	1.75426e-13	RABE1C	PREDICTED: ras-related protein RABE1d-like [Arachis ipaensis]	Cellular Processes	Transport and catabolism	ko04144//Endocytosis	K07901	GO:0016020//membrane;GO:0043231//intracellular membrane-bounded organelle;GO:0044444//cytoplasmic part	GO:0032550//purine ribonucleoside binding	GO:0008104//protein localization;GO:0035556//intracellular signal transduction;GO:0051234//establishment of localization	--
ncbi_112758200	97	116	106	280	256	293	4.176	5.265	4.064	11.14	10.863	11.002	4.50167	11.0017	1.28919	1.60362e-15	1.784e-13	EMB3004	PREDICTED: bifunctional 3-dehydroquinate dehydratase/shikimate dehydrogenase, chloroplastic-like [Arachis ipaensis]	Metabolism;Metabolism;Metabolism;Metabolism	Global and overview maps;Global and overview maps;Global and overview maps;Amino acid metabolism	ko01100//Metabolic pathways;ko01110//Biosynthesis of secondary metabolites;ko01230//Biosynthesis of amino acids;ko00400//Phenylalanine, tyrosine and tryptophan biosynthesis	K13832;K13832;K13832;K13832	-	GO:0016616//oxidoreductase activity, acting on the CH-OH group of donors, NAD or NADP as acceptor;GO:0016836//hydro-lyase activity	GO:0044710//single-organism metabolic process	--
ncbi_112758688	15	6	5	108	69	83	1.171	0.495	0.344	7.661	5.414	5.724	0.67	6.26633	3.22539	2.06179e-15	2.28426e-13	EXPA11	PREDICTED: expansin-A11-like [Arachis ipaensis]	-	-	-	-	GO:0030312//external encapsulating structure	-	GO:0071555//cell wall organization	--
MSTRG.49485	201	188	226	43	41	80	11.799	11.694	11.729	2.321	2.383	4.194	11.7407	2.966	-1.98492	3.0306e-15	3.30994e-13	--	cilia- and flagella-associated protein 251-like [Arachis duranensis]	-	-	-	-	-	-	-	--
ncbi_112791427	101	94	98	229	288	267	3.306	3.266	2.822	6.834	9.443	7.779	3.13133	8.01867	1.35659	3.27068e-15	3.56491e-13	ABCG9	PREDICTED: ABC transporter G family member 9-like [Arachis duranensis]	-	-	-	-	-	GO:0016787//hydrolase activity	-	--
ncbi_112736265	1348	1194	1479	686	608	784	99.566	93.111	96.315	46.173	44.855	51.41	96.3307	47.4793	-1.0207	4.05026e-15	4.38797e-13	XTH16	PREDICTED: xyloglucan endotransglucosylase/hydrolase 2-like [Arachis ipaensis]	-	-	-	-	GO:0005576//extracellular region;GO:0030312//external encapsulating structure	GO:0016758//transferase activity, transferring hexosyl groups;GO:0016787//hydrolase activity	GO:0044042//glucan metabolic process;GO:0045229//external encapsulating structure organization	--
ncbi_112733745	793	788	915	463	380	437	19.774	20.762	20.118	10.526	9.473	9.66	20.218	9.88633	-1.03213	4.20589e-15	4.54742e-13	TMK1	PREDICTED: receptor protein kinase TMK1 [Arachis ipaensis]	-	-	-	-	GO:0005575//cellular_component;GO:0005576//extracellular region;GO:0005623//cell;GO:0005634//nucleus;GO:0005886//plasma membrane;GO:0005887//integral component of plasma membrane;GO:0016020//membrane;GO:0016021//integral component of membrane;GO:0031224//intrinsic component of membrane;GO:0044425//membrane part;GO:0044464//cell part;GO:0071944//cell periphery	GO:0000166//nucleotide binding;GO:0003674//molecular_function;GO:0003677//DNA binding;GO:0003824//catalytic activity;GO:0004672//protein kinase activity;GO:0004674//protein serine/threonine kinase activity;GO:0004675//transmembrane receptor protein serine/threonine kinase activity;GO:0004888//transmembrane signaling receptor activity;GO:0005488//binding;GO:0005515//protein binding;GO:0005524//ATP…	GO:0006355//regulation of transcription, DNA-templated;GO:0006464//cellular protein modification process;GO:0006468//protein phosphorylation;GO:0006744//ubiquinone biosynthetic process;GO:0006793//phosphorus metabolic process;GO:0006796//phosphate-containing compound metabolic process;GO:0006807//nitrogen compound metabolic process;GO:0007154//cell communication;GO:0007165//signal transduction;GO…	--
ncbi_112759034	24	28	28	113	114	131	0.733	0.936	0.744	3.162	3.529	3.583	0.804333	3.42467	2.0901	4.25784e-15	4.59437e-13	ICR2	PREDICTED: interactor of constitutive active ROPs 2, chloroplastic-like [Arachis ipaensis]	-	-	-	-	GO:0005634//nucleus	GO:0005524//ATP binding	GO:0007059//chromosome segregation;GO:0030261//chromosome condensation	--
ncbi_112748847	194	171	196	64	55	61	17.142	15.953	15.266	5.15	4.854	4.782	16.1203	4.92867	-1.70961	4.31739e-15	4.64003e-13	--	DUF4228 domain protein [Medicago truncatula]	-	-	-	-	-	-	-	--
ncbi_112789461	182	200	224	418	432	519	7.701	8.825	8.248	15.745	18.078	19.141	8.258	17.6547	1.09619	4.38246e-15	4.70058e-13	TPPA	PREDICTED: trehalose-phosphate phosphatase A-like [Arachis ipaensis]	Metabolism;Metabolism	Global and overview maps;Carbohydrate metabolism	ko01100//Metabolic pathways;ko00500//Starch and sucrose metabolism	K01087;K01087	-	GO:0003824//catalytic activity;GO:0004805//trehalose-phosphatase activity;GO:0008967//phosphoglycolate phosphatase activity;GO:0016787//hydrolase activity	GO:0005992//trehalose biosynthetic process;GO:0008152//metabolic process	--
ncbi_112735550	122	105	138	340	265	365	5.437	4.963	5.426	13.864	11.839	14.468	5.27533	13.3903	1.34386	5.21754e-15	5.54109e-13	AS	PREDICTED: hydroquinone glucosyltransferase-like [Arachis duranensis]	-	-	-	-	-	GO:0008194//UDP-glycosyltransferase activity;GO:0016758//transferase activity, transferring hexosyl groups	-	--
ncbi_112766219	122	148	168	326	355	391	6.396	8.196	7.784	15.583	18.609	18.221	7.45867	17.471	1.22797	5.50327e-15	5.83304e-13	BCAT2	PREDICTED: branched-chain-amino-acid aminotransferase 2, chloroplastic-like isoform X2 [Arachis ipaensis]	Metabolism;Metabolism;Metabolism;Metabolism;Metabolism;Metabolism;Metabolism;Metabolism;Metabolism	Global and overview maps;Global and overview maps;Global and overview maps;Amino acid metabolism;Amino acid metabolism;Global and overview maps;Metabolism of cofactors and vitamins;Amino acid metabolism;Biosynthesis of other secondary metabolites	ko01100//Metabolic pathways;ko01110//Biosynthesis of secondary metabolites;ko01230//Biosynthesis of amino acids;ko00270//Cysteine and methionine metabolism;ko00280//Valine, leucine and isoleucine degradation;ko01210//2-Oxocarboxylic acid metabolism;ko00770//Pantothenate and CoA biosynthesis;ko00290//Valine, leucine and isoleucine biosynthesis;ko00966//Glucosinolate biosynthesis	K00826;K00826;K00826;K00826;K00826;K00826;K00826;K00826;K00826	-	GO:0003824//catalytic activity;GO:0004084//branched-chain-amino-acid transaminase activity;GO:0008696//4-amino-4-deoxychorismate lyase activity;GO:0047810//D-alanine:2-oxoglutarate aminotransferase activity	GO:0008153//para-aminobenzoic acid biosynthetic process;GO:0009082//branched-chain amino acid biosynthetic process;GO:0009396//folic acid-containing compound biosynthetic process;GO:0019480//L-alanine oxidation to pyruvate via D-alanine	--
ncbi_112803160	8	10	8	73	79	76	0.288	0.353	0.239	2.303	2.734	2.317	0.293333	2.45133	3.06295	5.58184e-15	5.90468e-13	CSLG2	PREDICTED: cellulose synthase-like protein G2 [Arachis duranensis]	-	-	-	-	GO:0031224//intrinsic component of membrane	GO:0016759//cellulose synthase activity	GO:0030243//cellulose metabolic process	--
ncbi_112741586	11	27	14	121	84	125	0.59	1.572	0.681	6.077	4.641	6.123	0.947667	5.61367	2.56649	6.07094e-15	6.40949e-13	CHS	PREDICTED: stilbene synthase 3-like [Arachis ipaensis]	Metabolism;Metabolism;Organismal Systems;Metabolism	Global and overview maps;Global and overview maps;Environmental adaptation;Biosynthesis of other secondary metabolites	ko01100//Metabolic pathways;ko01110//Biosynthesis of secondary metabolites;ko04712//Circadian rhythm - plant;ko00941//Flavonoid biosynthesis	K00660;K00660;K00660;K00660	GO:0016020//membrane	GO:0004315//3-oxoacyl-[acyl-carrier-protein] synthase activity;GO:0004421//hydroxymethylglutaryl-CoA synthase activity;GO:0016747//transferase activity, transferring acyl groups other than amino-acyl groups	GO:0006633//fatty acid biosynthetic process	--
ncbi_112756396	83	49	93	270	211	257	4.327	2.764	4.287	12.875	11.005	11.919	3.79267	11.933	1.65367	6.2573e-15	6.59331e-13	BAH1	PREDICTED: E3 ubiquitin-protein ligase BAH1 [Arachis ipaensis]	-	-	-	-	GO:0000109//nucleotide-excision repair complex	GO:0046872//metal ion binding	GO:0006289//nucleotide-excision repair	--
ncbi_112733887	2755	2195	2717	1076	1330	1490	64.404	54.027	55.992	23.064	31.052	30.972	58.141	28.3627	-1.03556	6.40379e-15	6.73449e-13	--	-	-	-	-	-	-	-	-	--
ncbi_112764687	501	433	549	195	221	249	21.081	19.108	20.198	7.423	9.141	9.183	20.129	8.58233	-1.22983	6.84748e-15	7.18705e-13	HSF30	PREDICTED: heat stress transcription factor A-2-like [Arachis ipaensis]	-	-	-	-	GO:0044424//intracellular part	GO:0003677//DNA binding	GO:0006355//regulation of transcription, DNA-templated;GO:0009408//response to heat	HSF
ncbi_112732653	99	122	192	25	24	31	4.779	6.237	8.161	1.089	1.179	1.321	6.39233	1.19633	-2.41772	7.66913e-15	8.01819e-13	GSVIVT00026920001	PREDICTED: probable polygalacturonase [Arachis duranensis]	-	-	-	-	-	GO:0004650//polygalacturonase activity	GO:0005975//carbohydrate metabolic process	--
ncbi_112726466	16	34	28	156	100	138	0.747	1.676	1.152	6.635	4.644	5.715	1.19167	5.66467	2.24901	8.75809e-15	9.08613e-13	AS	PREDICTED: hydroquinone glucosyltransferase-like [Arachis ipaensis]	-	-	-	-	-	GO:0016757//transferase activity, transferring glycosyl groups	-	--
ncbi_112697369	59	63	89	280	203	203	2.825	3.175	3.745	12.202	9.697	8.634	3.24833	10.1777	1.64764	9.28121e-15	9.61033e-13	AS	PREDICTED: hydroquinone glucosyltransferase-like [Arachis duranensis]	-	-	-	-	-	GO:0016757//transferase activity, transferring glycosyl groups	-	--
ncbi_112783487	140	140	192	34	41	48	6.515	6.842	7.852	1.42	1.9	1.983	7.06967	1.76767	-1.9998	9.37318e-15	9.66838e-13	Os04g0650000	PREDICTED: low-temperature-induced cysteine proteinase-like isoform X1 [Arachis ipaensis]	-	-	-	-	GO:0000323//lytic vacuole;GO:0005575//cellular_component;GO:0005576//extracellular region;GO:0005615//extracellular space;GO:0005622//intracellular;GO:0005623//cell;GO:0005737//cytoplasm;GO:0005764//lysosome;GO:0005773//vacuole;GO:0043226//organelle;GO:0043227//membrane-bounded organelle;GO:0043229//intracellular organelle;GO:0043231//intracellular membrane-bounded organelle;GO:0044421//extracell…	GO:0000976//transcription regulatory region sequence-specific DNA binding;GO:0003674//molecular_function;GO:0003824//catalytic activity;GO:0004175//endopeptidase activity;GO:0004197//cysteine-type endopeptidase activity;GO:0008233//peptidase activity;GO:0008234//cysteine-type peptidase activity;GO:0016787//hydrolase activity;GO:0070011//peptidase activity, acting on L-amino acid peptides	GO:0006508//proteolysis;GO:0006807//nitrogen compound metabolic process;GO:0008150//biological_process;GO:0008152//metabolic process;GO:0009056//catabolic process;GO:0009057//macromolecule catabolic process;GO:0009987//cellular process;GO:0019538//protein metabolic process;GO:0030163//protein catabolic process;GO:0043170//macromolecule metabolic process;GO:0044237//cellular metabolic process;GO:0…	--
ncbi_112771979	24	27	33	114	119	131	3.202	3.803	3.88	13.643	15.785	15.22	3.62833	14.8827	2.03625	9.65847e-15	9.92464e-13	--	oxidoreductase/transition metal ion-binding protein [Medicago truncatula]	-	-	-	-	-	-	-	--
ncbi_112796162	78	123	136	8	14	26	6.548	10.902	10.064	0.612	1.174	1.936	9.17133	1.24067	-2.88602	9.90807e-15	1.01617e-12	PER53	PREDICTED: peroxidase A2-like [Arachis ipaensis]	Metabolism;Metabolism;Metabolism	Global and overview maps;Global and overview maps;Biosynthesis of other secondary metabolites	ko01100//Metabolic pathways;ko01110//Biosynthesis of secondary metabolites;ko00940//Phenylpropanoid biosynthesis	K00430;K00430;K00430	-	GO:0004601//peroxidase activity;GO:0020037//heme binding	GO:0006979//response to oxidative stress;GO:0055114//oxidation-reduction process	--
MSTRG.11990	1292	1266	1454	595	758	767	39.876	42.315	40.126	16.346	23.105	20.747	40.7723	20.066	-1.02284	1.03863e-14	1.05917e-12	--	Pentatricopeptide repeat-containing protein [Arachis hypogaea]	-	-	-	-	-	-	-	--
ncbi_112723216	17	17	16	113	83	93	1.851	1.915	1.58	11.15	9.01	9.002	1.782	9.72067	2.44756	1.06999e-14	1.08499e-12	PR-10	PREDICTED: pathogenesis-related protein 2-like [Arachis ipaensis]	-	-	-	-	-	-	GO:0006952//defense response	--
ncbi_112703239	36	24	41	156	116	153	2.899	2.028	2.859	11.357	9.238	10.844	2.59533	10.4797	2.0136	1.11401e-14	1.12538e-12	FRIL	PREDICTED: lectin alpha chain-like [Arachis duranensis]	-	-	-	-	-	GO:0005488//binding	-	--
MSTRG.13048	151	116	148	22	29	43	16.642	13.498	14.379	2.208	3.193	4.204	14.8397	3.20167	-2.21256	1.13897e-14	1.14844e-12	--	hypothetical protein Ahy_A06g027458 isoform C [Arachis hypogaea]	-	-	-	-	-	-	-	--
ncbi_112766216	345	308	465	810	753	852	16.327	15.421	19.429	34.943	35.599	35.788	17.059	35.4433	1.05498	1.24267e-14	1.24601e-12	MAPKKK17	PREDICTED: mitogen-activated protein kinase kinase kinase 2-like [Arachis ipaensis]	-	-	-	-	-	GO:0004672//protein kinase activity	GO:0006796//phosphate-containing compound metabolic process	--
ncbi_112782818	53	60	43	167	189	161	2.037	2.46	1.45	5.883	7.281	5.51	1.98233	6.22467	1.6508	1.24671e-14	1.24773e-12	RIBA1	PREDICTED: bifunctional riboflavin biosynthesis protein RIBA 1, chloroplastic [Arachis ipaensis]	Metabolism;Metabolism;Metabolism;Metabolism	Global and overview maps;Global and overview maps;Metabolism of cofactors and vitamins;Metabolism of cofactors and vitamins	ko01100//Metabolic pathways;ko01110//Biosynthesis of secondary metabolites;ko00790//Folate biosynthesis;ko00740//Riboflavin metabolism	K14652;K14652;K14652;K14652	GO:0009532//plastid stroma	GO:0016830//carbon-carbon lyase activity;GO:0032550//purine ribonucleoside binding;GO:0043169//cation binding	GO:0006771//riboflavin metabolic process;GO:0048588//developmental cell growth	--
ncbi_112712753	259	352	372	650	698	836	83.734	120.151	106.012	191.392	225.412	239.641	103.299	218.815	1.08289	1.29402e-14	1.29028e-12	--	PREDICTED: late embryogenesis abundant protein 2-like [Arachis ipaensis]	-	-	-	-	GO:0022627//cytosolic small ribosomal subunit	GO:0003735//structural constituent of ribosome	GO:0006412//translation	--
ncbi_112738352	105	118	149	290	317	331	6.066	7.198	7.588	15.259	18.293	16.964	6.95067	16.8387	1.27655	1.3615e-14	1.35006e-12	SSL4	PREDICTED: protein STRICTOSIDINE SYNTHASE-LIKE 4-like isoform X1 [Arachis ipaensis]	-	-	-	-	-	GO:0016843//amine-lyase activity	-	--
ncbi_112765256	911	939	1381	481	471	518	62.163	67.636	83.051	29.912	32.118	31.387	70.95	31.139	-1.18808	1.44795e-14	1.43315e-12	SWEET1	PREDICTED: bidirectional sugar transporter SWEET1 [Arachis ipaensis]	-	-	-	-	GO:0016021//integral component of membrane	-	GO:0019087//transformation of host cell by virus	--
ncbi_112706982	112	97	98	325	249	248	4.443	4.055	3.433	11.757	9.889	8.742	3.977	10.1293	1.34879	1.50125e-14	1.48318e-12	CRTISO	PREDICTED: prolycopene isomerase, chloroplastic-like [Arachis duranensis]	-	-	-	-	GO:0009342//glutamate synthase complex (NADPH)	GO:0003824//catalytic activity;GO:0004148//dihydrolipoyl dehydrogenase activity;GO:0004355//glutamate synthase (NADPH) activity;GO:0004729//oxygen-dependent protoporphyrinogen oxidase activity;GO:0004791//thioredoxin-disulfide reductase activity;GO:0005092//GDP-dissociation inhibitor activity;GO:0008767//UDP-galactopyranose mutase activity;GO:0016166//phytoene dehydrogenase activity;GO:0016491//o…	GO:0006096//glycolytic process;GO:0006537//glutamate biosynthetic process;GO:0006744//ubiquinone biosynthetic process;GO:0006779//porphyrin-containing compound biosynthetic process;GO:0007264//small GTPase mediated signal transduction;GO:0009228//thiamine biosynthetic process;GO:0009236//cobalamin biosynthetic process;GO:0009273//peptidoglycan-based cell wall biogenesis;GO:0015995//chlorophyll bi…	--
ncbi_112707466	64	74	94	217	224	225	6.32	7.625	8.135	19.331	21.97	19.587	7.36	20.296	1.46342	1.51417e-14	1.49321e-12	ATG8I	PREDICTED: autophagy-related protein 8i-like [Arachis duranensis]	Cellular Processes	Transport and catabolism	ko04136//Autophagy - other	K08341	GO:0015630//microtubule cytoskeleton;GO:0030659//cytoplasmic vesicle membrane	GO:0008641//small protein activating enzyme activity;GO:0016740//transferase activity;GO:0019783//ubiquitin-like protein-specific protease activity	GO:0008104//protein localization;GO:0019538//protein metabolic process;GO:0044248//cellular catabolic process;GO:0051234//establishment of localization	--
ncbi_112710557	22	15	18	139	91	88	1.087	0.783	0.784	6.257	4.493	3.858	0.884667	4.86933	2.46052	1.64063e-14	1.61074e-12	GT7	PREDICTED: UDP-glucose flavonoid 3-O-glucosyltransferase 7-like [Arachis duranensis]	-	-	-	-	-	GO:0016757//transferase activity, transferring glycosyl groups	-	--
ncbi_112715259	124	125	140	284	327	313	10.69	11.443	10.664	22.367	28.207	24.001	10.9323	24.8583	1.18513	1.64233e-14	1.61074e-12	MLS	PREDICTED: malate synthase, glyoxysomal [Arachis duranensis]	Metabolism;Metabolism;Metabolism;Metabolism;Metabolism	Global and overview maps;Global and overview maps;Global and overview maps;Carbohydrate metabolism;Carbohydrate metabolism	ko01100//Metabolic pathways;ko01110//Biosynthesis of secondary metabolites;ko01200//Carbon metabolism;ko00620//Pyruvate metabolism;ko00630//Glyoxylate and dicarboxylate metabolism	K01638;K01638;K01638;K01638;K01638	-	GO:0016740//transferase activity	GO:0019752//carboxylic acid metabolic process;GO:0044238//primary metabolic process	--
ncbi_112784857	171	172	213	444	371	444	10.749	11.417	11.797	25.348	23.203	24.688	11.321	24.413	1.10865	1.70442e-14	1.6686e-12	HIPP09	PREDICTED: PC4 and SFRS1-interacting protein-like [Arachis ipaensis]	-	-	-	-	-	GO:0003677//DNA binding;GO:0005507//copper ion binding;GO:0045340//mercury ion binding;GO:0046872//metal ion binding	GO:0006352//DNA-templated transcription, initiation;GO:0006825//copper ion transport;GO:0015694//mercury ion transport	--
ncbi_112697601	85	77	86	267	192	251	4.625	4.41	4.117	13.218	10.436	12.129	4.384	11.9277	1.44399	1.78034e-14	1.73976e-12	OPR1	PREDICTED: 12-oxophytodienoate reductase 1-like [Arachis duranensis]	Metabolism;Metabolism;Metabolism	Global and overview maps;Global and overview maps;Lipid metabolism	ko01100//Metabolic pathways;ko01110//Biosynthesis of secondary metabolites;ko00592//alpha-Linolenic acid metabolism	K05894;K05894;K05894	-	GO:0003824//catalytic activity;GO:0032553//ribonucleotide binding	GO:0044710//single-organism metabolic process	--
ncbi_112755405	126	133	167	366	304	366	4.725	5.276	5.531	12.512	11.41	12.187	5.17733	12.0363	1.21711	2.04e-14	1.98989e-12	AAP6	PREDICTED: amino acid permease 6-like isoform X2 [Arachis ipaensis]	-	-	-	-	GO:0031224//intrinsic component of membrane	-	-	--
ncbi_112741990	206	259	274	517	506	528	18.422	24.511	21.625	42.124	45.269	41.901	21.5193	43.098	1.00199	2.16421e-14	2.10493e-12	ADF2	PREDICTED: actin-depolymerizing factor 2 [Arachis duranensis]	-	-	-	-	GO:0005856//cytoskeleton	-	GO:0008154//actin polymerization or depolymerization	--
ncbi_112697716	503	453	504	227	225	259	13.184	12.556	11.656	5.421	5.891	6.016	12.4653	5.776	-1.10978	2.16575e-14	2.10493e-12	CSLC12	PREDICTED: probable xyloglucan glycosyltransferase 12 [Arachis duranensis]	-	-	-	-	-	GO:0008375//acetylglucosaminyltransferase activity;GO:0016757//transferase activity, transferring glycosyl groups	GO:0042710//biofilm formation	--
ncbi_112708128	176	359	346	87	65	91	10.644	22.959	18.474	4.8	3.933	4.89	17.359	4.541	-1.9346	2.18267e-14	2.11755e-12	SWEET10	PREDICTED: bidirectional sugar transporter SWEET10-like [Arachis duranensis]	-	-	-	-	GO:0031224//intrinsic component of membrane	-	GO:0044765//single-organism transport	--
ncbi_112770770	120	116	118	27	25	32	2.77	2.886	2.257	0.587	0.622	0.628	2.63767	0.612333	-2.10687	2.31391e-14	2.2328e-12	NEK5	PREDICTED: serine/threonine-protein kinase Nek5-like isoform X1 [Arachis ipaensis]	-	-	-	-	-	GO:0004672//protein kinase activity;GO:0005524//ATP binding;GO:0016787//hydrolase activity	GO:0006468//protein phosphorylation;GO:0008152//metabolic process	--
ncbi_114924864	48	71	95	218	222	246	7.054	11.016	12.306	29.177	32.588	32.069	10.1253	31.278	1.62718	2.38399e-14	2.28812e-12	--	PREDICTED: glu S.griseus protease inhibitor [Arachis ipaensis]	-	-	-	-	-	-	GO:0006508//proteolysis	--
ncbi_112723454	58	91	80	11	8	6	1.383	2.304	1.682	0.238	0.189	0.118	1.78967	0.181667	-3.30033	2.78125e-14	2.65992e-12	CESA7	PREDICTED: cellulose synthase A catalytic subunit 7 [UDP-forming] isoform X2 [Arachis duranensis]	-	-	-	-	GO:0009536//plastid;GO:0031224//intrinsic component of membrane	GO:0016759//cellulose synthase activity;GO:0046914//transition metal ion binding	GO:0003006//developmental process involved in reproduction;GO:0009832//plant-type cell wall biogenesis;GO:0010087//phloem or xylem histogenesis;GO:0010395//rhamnogalacturonan I metabolic process;GO:0018205//peptidyl-lysine modification;GO:0030243//cellulose metabolic process;GO:0042743//hydrogen peroxide metabolic process;GO:0045491//xylan metabolic process	--
ncbi_112791613	12	9	6	76	78	71	0.515	0.408	0.227	2.971	3.323	2.693	0.383333	2.99567	2.96621	2.79873e-14	2.6719e-12	GT7	PREDICTED: scopoletin glucosyltransferase-like [Arachis duranensis]	-	-	-	-	-	GO:0016757//transferase activity, transferring glycosyl groups	-	--
ncbi_112737492	46	38	42	177	123	162	2.592	2.26	2.097	9.062	6.889	8.085	2.31633	8.012	1.79032	3.09187e-14	2.94132e-12	CXE15	PREDICTED: probable carboxylesterase 15 [Arachis ipaensis]	-	-	-	-	-	GO:0003824//catalytic activity	-	--
ncbi_112754411	84	83	110	248	236	251	1.179	1.233	1.361	3.17	3.309	3.123	1.25767	3.20067	1.34762	3.26489e-14	3.10044e-12	--	Rpp4 candidate R7 [Glycine max]	-	-	-	-	-	-	-	--
ncbi_112785362	4	1	4	95	41	77	0.184	0.049	0.163	3.976	1.9	3.138	0.132	3.00467	4.5086	3.44552e-14	3.26614e-12	Bp10	PREDICTED: L-ascorbate oxidase homolog [Arachis duranensis]	-	-	-	-	-	GO:0016682//oxidoreductase activity, acting on diphenols and related substances as donors, oxygen as acceptor	GO:0044710//single-organism metabolic process	--
ncbi_112707374	125	80	140	14	16	29	2.767	1.854	2.719	0.274	0.353	0.561	2.44667	0.396	-2.62725	3.45152e-14	3.26614e-12	CIP7	PREDICTED: myosin-M heavy chain isoform X3 [Vigna angularis]	-	-	-	-	-	-	-	--
ncbi_112751027	508	501	651	274	249	261	23.795	24.776	26.879	11.682	11.622	10.843	25.15	11.3823	-1.14376	3.57515e-14	3.3772e-12	BGLU44	PREDICTED: beta-glucosidase 44-like [Arachis duranensis]	Metabolism;Metabolism;Metabolism;Metabolism;Metabolism	Global and overview maps;Global and overview maps;Biosynthesis of other secondary metabolites;Carbohydrate metabolism;Metabolism of other amino acids	ko01100//Metabolic pathways;ko01110//Biosynthesis of secondary metabolites;ko00940//Phenylpropanoid biosynthesis;ko00500//Starch and sucrose metabolism;ko00460//Cyanoamino acid metabolism	K05350;K05350;K05350;K05350;K05350	GO:0009341//beta-galactosidase complex	GO:0004553//hydrolase activity, hydrolyzing O-glycosyl compounds;GO:0004565//beta-galactosidase activity	GO:0005975//carbohydrate metabolic process;GO:0006012//galactose metabolic process	--
ncbi_112714883	127	142	129	37	39	28	6.196	7.322	5.553	1.646	1.905	1.215	6.357	1.58867	-2.00053	3.90261e-14	3.68007e-12	ALD1	PREDICTED: aminotransferase ALD1-like [Arachis duranensis]	Metabolism;Metabolism;Metabolism;Metabolism	Global and overview maps;Global and overview maps;Global and overview maps;Amino acid metabolism	ko01100//Metabolic pathways;ko01110//Biosynthesis of secondary metabolites;ko01230//Biosynthesis of amino acids;ko00300//Lysine biosynthesis	K10206;K10206;K10206;K10206	-	GO:0008483//transaminase activity;GO:0043168//anion binding	GO:0006950//response to stress;GO:0009085//lysine biosynthetic process;GO:0009617//response to bacterium;GO:0009692//ethylene metabolic process;GO:0009863//salicylic acid mediated signaling pathway;GO:0010260//organ senescence	--
ncbi_112697049	18	12	23	114	75	123	1.183	0.793	1.307	6.671	4.821	6.966	1.09433	6.15267	2.49116	4.15883e-14	3.9065e-12	XTH1	PREDICTED: xyloglucan endotransglucosylase/hydrolase 1 [Arachis ipaensis]	-	-	-	-	GO:0005576//extracellular region;GO:0030312//external encapsulating structure	GO:0016758//transferase activity, transferring hexosyl groups;GO:0016787//hydrolase activity	GO:0044042//glucan metabolic process;GO:0045229//external encapsulating structure organization	--
ncbi_112703299	978	875	1037	425	484	572	35.318	33.327	33.069	13.944	17.423	18.295	33.9047	16.554	-1.0343	4.52388e-14	4.22888e-12	PERK3	PREDICTED: proline-rich receptor-like protein kinase PERK3 [Arachis duranensis]	-	-	-	-	GO:0016020//membrane	-	-	--
ncbi_112703138	122	129	150	37	39	24	5.006	5.632	5.465	1.385	1.585	0.865	5.36767	1.27833	-2.07003	4.60435e-14	4.28921e-12	OLE9	PREDICTED: glucan endo-1,3-beta-D-glucosidase [Arachis duranensis]	-	-	-	-	-	GO:0016787//hydrolase activity	GO:0044238//primary metabolic process	--
ncbi_112747869	59	64	84	1	5	0	7.816	8.948	9.836	0.121	0.625	0.012	8.86667	0.252667	-5.13308	5.0889e-14	4.72425e-12	ATHB-40	PREDICTED: homeobox-leucine zipper protein ATHB-40 [Arachis ipaensis]	-	-	-	-	GO:0043190//ATP-binding cassette (ABC) transporter complex	GO:0003677//DNA binding;GO:0042626//ATPase activity, coupled to transmembrane movement of substances;GO:0043565//sequence-specific DNA binding	GO:0006355//regulation of transcription, DNA-templated;GO:0006810//transport	--
ncbi_112726639	24	18	22	95	96	123	1.406	1.181	1.145	4.5	4.939	5.558	1.244	4.999	2.00665	5.18088e-14	4.79312e-12	GT7	PREDICTED: scopoletin glucosyltransferase-like [Arachis ipaensis]	-	-	-	-	-	GO:0008194//UDP-glycosyltransferase activity	-	--
ncbi_112767290	58	67	72	203	171	206	8.838	10.78	9.671	28.174	26.029	27.848	9.763	27.3503	1.48616	6.0452e-14	5.56406e-12	--	PREDICTED: uncharacterized protein LOC107608366 [Arachis ipaensis]	-	-	-	-	-	-	-	--
ncbi_112790064	454	450	545	232	230	240	11.133	11.656	11.775	5.168	5.623	5.218	11.5213	5.33633	-1.11039	6.10832e-14	5.61257e-12	PPC16	PREDICTED: phosphoenolpyruvate carboxylase, housekeeping isozyme [Arachis duranensis]	Metabolism;Metabolism;Metabolism;Metabolism	Global and overview maps;Global and overview maps;Carbohydrate metabolism;Energy metabolism	ko01100//Metabolic pathways;ko01200//Carbon metabolism;ko00620//Pyruvate metabolism;ko00710//Carbon fixation in photosynthetic organisms	K01595;K01595;K01595;K01595	GO:0044424//intracellular part	GO:0004611//phosphoenolpyruvate carboxykinase activity	GO:0006101//citrate metabolic process	--
ncbi_112750436	193	179	202	54	74	66	11.948	11.707	11.016	3.032	4.567	3.608	11.557	3.73567	-1.62933	6.17004e-14	5.65962e-12	BIG5	PREDICTED: brefeldin A-inhibited guanine nucleotide-exchange protein 5-like [Arachis ipaensis]	-	-	-	-	-	GO:0016880//acid-ammonia (or amide) ligase activity	GO:0009236//cobalamin biosynthetic process	--
ncbi_112696816	189	188	225	448	392	445	7.756	8.14	8.128	16.722	16.064	16.183	8.008	16.323	1.02739	6.18957e-14	5.66788e-12	TS1	PREDICTED: threonine synthase 1, chloroplastic [Arachis duranensis]	Metabolism;Metabolism;Metabolism;Metabolism;Metabolism	Global and overview maps;Global and overview maps;Global and overview maps;Amino acid metabolism;Metabolism of cofactors and vitamins	ko01100//Metabolic pathways;ko01110//Biosynthesis of secondary metabolites;ko01230//Biosynthesis of amino acids;ko00260//Glycine, serine and threonine metabolism;ko00750//Vitamin B6 metabolism	K01733;K01733;K01733;K01733;K01733	-	GO:0003824//catalytic activity;GO:0043168//anion binding	GO:0019752//carboxylic acid metabolic process	--
ncbi_112697424	155	114	146	316	315	354	1.956	1.576	1.679	3.824	4.088	3.961	1.737	3.95767	1.18805	7.08134e-14	6.45157e-12	GLT1	PREDICTED: glutamate synthase [NADH], amyloplastic isoform X1 [Arachis ipaensis]	Metabolism;Metabolism;Metabolism;Metabolism;Metabolism	Global and overview maps;Global and overview maps;Global and overview maps;Amino acid metabolism;Energy metabolism	ko01100//Metabolic pathways;ko01110//Biosynthesis of secondary metabolites;ko01230//Biosynthesis of amino acids;ko00250//Alanine, aspartate and glutamate metabolism;ko00910//Nitrogen metabolism	K00264;K00264;K00264;K00264;K00264	GO:0009342//glutamate synthase complex (NADPH)	GO:0003824//catalytic activity;GO:0004148//dihydrolipoyl dehydrogenase activity;GO:0004355//glutamate synthase (NADPH) activity;GO:0004499//N,N-dimethylaniline monooxygenase activity;GO:0004729//oxygen-dependent protoporphyrinogen oxidase activity;GO:0004791//thioredoxin-disulfide reductase activity;GO:0015036//disulfide oxidoreductase activity;GO:0015930//glutamate synthase activity;GO:0016152//…	GO:0006096//glycolytic process;GO:0006537//glutamate biosynthetic process;GO:0006779//porphyrin-containing compound biosynthetic process;GO:0006790//sulfur compound metabolic process;GO:0006805//xenobiotic metabolic process;GO:0006807//nitrogen compound metabolic process;GO:0009228//thiamine biosynthetic process;GO:0009398//FMN biosynthetic process;GO:0015995//chlorophyll biosynthetic process;GO:…	--
MSTRG.49484	392	509	500	167	174	243	54.365	74.481	61.104	21.065	24.147	29.878	63.3167	25.03	-1.33893	7.2891e-14	6.62964e-12	--	cilia- and flagella-associated protein 251-like [Arachis duranensis]	-	-	-	-	-	-	-	--
ncbi_112802896	72	46	90	1	8	2	3.556	2.415	3.932	0.045	0.419	0.088	3.301	0.184	-4.16513	7.30433e-14	6.63228e-12	DTX34	PREDICTED: protein DETOXIFICATION 35-like [Arachis duranensis]	-	-	-	-	GO:0016020//membrane	GO:0015238//drug transmembrane transporter activity;GO:0015297//antiporter activity;GO:0042910//xenobiotic transporter activity	GO:0006855//drug transmembrane transport;GO:0042493//response to drug;GO:0055085//transmembrane transport	--
ncbi_112703154	45	45	39	156	143	139	1.962	2.071	1.501	6.194	6.239	5.383	1.84467	5.93867	1.68678	7.58027e-14	6.87125e-12	exgA	PREDICTED: glucan 1,3-beta-glucosidase A-like [Glycine max]	-	-	-	-	-	GO:0003779//actin binding;GO:0016787//hydrolase activity	GO:0030036//actin cytoskeleton organization;GO:0044238//primary metabolic process	--
ncbi_112791258	147	114	201	2	0	0	6.308	5.155	7.611	0.078	0	0	6.358	0.026	-7.93392	8.6166e-14	7.78443e-12	exgA	PREDICTED: glucan 1,3-beta-glucosidase A-like [Arachis duranensis]	-	-	-	-	-	GO:0003779//actin binding;GO:0016787//hydrolase activity	GO:0030036//actin cytoskeleton organization;GO:0044238//primary metabolic process	--
MSTRG.10737	58	61	80	2	1	9	4.362	4.846	5.289	0.136	0.098	0.59	4.83233	0.274667	-4.13697	9.29084e-14	8.35151e-12	ATHB-40	homeobox-leucine zipper protein ATHB-40 [Arachis duranensis]	-	-	-	-	GO:0043231//intracellular membrane-bounded organelle	GO:0001071//nucleic acid binding transcription factor activity;GO:0005488//binding	GO:0006355//regulation of transcription, DNA-templated;GO:0009725//response to hormone;GO:0044767//single-organism developmental process	--
ncbi_112697127	90	78	89	202	232	253	3.582	3.278	3.12	7.29	9.176	8.887	3.32667	8.451	1.34504	9.58241e-14	8.59926e-12	FUS3	PREDICTED: B3 domain-containing transcription factor FUS3-like [Arachis duranensis]	-	-	-	-	GO:0043231//intracellular membrane-bounded organelle	GO:0001071//nucleic acid binding transcription factor activity	GO:0009793//embryo development ending in seed dormancy;GO:0010115//regulation of abscisic acid biosynthetic process;GO:0010371//regulation of gibberellin biosynthetic process;GO:0010468//regulation of gene expression;GO:0034645//cellular macromolecule biosynthetic process;GO:0042127//regulation of cell proliferation	ABI3VP1
ncbi_112702429	97	100	71	273	203	287	4.383	4.814	2.84	11.282	9.215	11.571	4.01233	10.6893	1.41366	1.13183e-13	1.00731e-11	At3g50280	PREDICTED: uncharacterized acetyltransferase At3g50280-like [Arachis duranensis]	-	-	-	-	-	GO:0016746//transferase activity, transferring acyl groups	-	--
ncbi_112744836	260	268	292	97	107	128	15.365	16.722	15.211	5.221	6.316	6.71	15.766	6.08233	-1.37412	1.14164e-13	1.01436e-11	BAG5	PREDICTED: ABC transporter F family member 4-like [Arachis ipaensis]	-	-	-	-	-	GO:0005515//protein binding;GO:0051087//chaperone binding	-	--
MSTRG.36551	228	209	334	94	81	87	6.715	6.499	8.657	2.523	2.394	2.282	7.29033	2.39967	-1.60315	1.16737e-13	1.03551e-11	LI	beta-glucosidase 12 isoform X2 [Arachis ipaensis]	Metabolism;Metabolism;Metabolism;Metabolism;Metabolism	Global and overview maps;Global and overview maps;Biosynthesis of other secondary metabolites;Carbohydrate metabolism;Metabolism of other amino acids	ko01100//Metabolic pathways;ko01110//Biosynthesis of secondary metabolites;ko00940//Phenylpropanoid biosynthesis;ko00500//Starch and sucrose metabolism;ko00460//Cyanoamino acid metabolism	K01188;K01188;K01188;K01188;K01188	-	GO:0016798//hydrolase activity, acting on glycosyl bonds	GO:0044238//primary metabolic process	--
ncbi_112728073	179	211	247	491	421	470	12.056	15.005	14.665	30.098	28.324	28.059	13.9087	28.827	1.05144	1.28961e-13	1.13832e-11	PRA1B4	PREDICTED: PRA1 family protein B4 [Arachis duranensis]	-	-	-	-	GO:0031090//organelle membrane;GO:0031224//intrinsic component of membrane;GO:0031984//organelle subcompartment;GO:0043231//intracellular membrane-bounded organelle;GO:0044444//cytoplasmic part	-	GO:0006810//transport	--
MSTRG.4827	3	3	5	70	51	62	0.412	0.435	0.606	8.76	7	7.557	0.484333	7.77233	4.00428	1.30786e-13	1.15254e-11	--	organ-specific protein P4 [Arachis ipaensis]	-	-	-	-	-	-	-	--
ncbi_112796261	13	17	24	100	95	90	0.72	0.994	1.18	5.046	5.254	4.42	0.964667	4.90667	2.34664	1.3266e-13	1.16715e-11	CHS	PREDICTED: stilbene synthase 1 [Arachis duranensis]	Metabolism;Metabolism;Organismal Systems;Metabolism	Global and overview maps;Global and overview maps;Environmental adaptation;Biosynthesis of other secondary metabolites	ko01100//Metabolic pathways;ko01110//Biosynthesis of secondary metabolites;ko04712//Circadian rhythm - plant;ko00941//Flavonoid biosynthesis	K00660;K00660;K00660;K00660	GO:0044424//intracellular part	GO:0016747//transferase activity, transferring acyl groups other than amino-acyl groups	GO:0008152//metabolic process	--
MSTRG.37934	170	147	189	45	53	60	2.966	2.708	2.907	0.715	0.924	0.929	2.86033	0.856	-1.7405	1.36826e-13	1.20124e-11	pol	Transposon Ty3-I Gag-Pol polyprotein [Arachis hypogaea]	-	-	-	-	-	-	-	--
ncbi_112758416	173	218	248	472	459	448	6.822	9.092	8.614	16.996	18.082	15.692	8.176	16.9233	1.04955	1.57618e-13	1.37327e-11	JAR4	PREDICTED: jasmonic acid-amido synthetase JAR1-like [Arachis ipaensis]	Environmental Information Processing	Signal transduction	ko04075//Plant hormone signal transduction	K14506	-	-	-	--
ncbi_112755722	20	9	10	121	69	84	0.947	0.45	0.417	5.212	3.246	3.529	0.604667	3.99567	2.72422	1.68044e-13	1.45703e-11	CHS	PREDICTED: stilbene synthase 3-like [Arachis ipaensis]	Metabolism;Metabolism;Organismal Systems;Metabolism	Global and overview maps;Global and overview maps;Environmental adaptation;Biosynthesis of other secondary metabolites	ko01100//Metabolic pathways;ko01110//Biosynthesis of secondary metabolites;ko04712//Circadian rhythm - plant;ko00941//Flavonoid biosynthesis	K00660;K00660;K00660;K00660	GO:0016020//membrane	GO:0004315//3-oxoacyl-[acyl-carrier-protein] synthase activity;GO:0004421//hydroxymethylglutaryl-CoA synthase activity;GO:0016747//transferase activity, transferring acyl groups other than amino-acyl groups	GO:0006633//fatty acid biosynthetic process	--
ncbi_112712108	14	20	9	76	90	97	0.606	0.895	0.343	2.977	3.908	3.709	0.614667	3.53133	2.52234	1.7424e-13	1.50591e-11	CYP73A2	PREDICTED: cytochrome P450 CYP73A100-like [Arachis duranensis]	Metabolism;Metabolism;Metabolism;Metabolism;Metabolism;Metabolism;Metabolism	Global and overview maps;Global and overview maps;Biosynthesis of other secondary metabolites;Metabolism of cofactors and vitamins;Biosynthesis of other secondary metabolites;Amino acid metabolism;Biosynthesis of other secondary metabolites	ko01100//Metabolic pathways;ko01110//Biosynthesis of secondary metabolites;ko00940//Phenylpropanoid biosynthesis;ko00130//Ubiquinone and other terpenoid-quinone biosynthesis;ko00941//Flavonoid biosynthesis;ko00360//Phenylalanine metabolism;ko00945//Stilbenoid, diarylheptanoid and gingerol biosynthesis	K00487;K00487;K00487;K00487;K00487;K00487;K00487	-	GO:0005506//iron ion binding;GO:0016705//oxidoreductase activity, acting on paired donors, with incorporation or reduction of molecular oxygen;GO:0020037//heme binding	GO:0055114//oxidation-reduction process	--
ncbi_112703490	182	221	172	419	377	473	11.937	14.46	9.716	23.618	23.913	25.981	12.0377	24.504	1.02546	1.8383e-13	1.58371e-11	At1g06620	PREDICTED: 1-aminocyclopropane-1-carboxylate oxidase homolog 1-like [Arachis duranensis]	-	-	-	-	-	GO:0016705//oxidoreductase activity, acting on paired donors, with incorporation or reduction of molecular oxygen;GO:0043169//cation binding	GO:0044710//single-organism metabolic process	--
ncbi_112802719	55	50	44	173	156	146	3.04	2.919	2.168	8.771	8.662	7.199	2.709	8.21067	1.59974	1.90696e-13	1.63501e-11	--	DUF1262 family protein [Medicago truncatula]	-	-	-	-	-	-	-	--
ncbi_112701890	81	111	117	297	227	311	4.166	6.027	5.304	13.911	11.661	14.189	5.16567	13.2537	1.35937	1.93698e-13	1.65811e-11	At2g25060	PREDICTED: blue copper protein-like [Arachis duranensis]	-	-	-	-	GO:0005576//extracellular region	GO:0004252//serine-type endopeptidase activity;GO:0005507//copper ion binding;GO:0009055//electron carrier activity;GO:0050840//extracellular matrix binding	GO:0055114//oxidation-reduction process	--
ncbi_112723629	111	109	144	30	32	29	2.736	2.834	3.122	0.691	0.786	0.639	2.89733	0.705333	-2.03835	2.12497e-13	1.81326e-11	BGAL1	PREDICTED: beta-galactosidase-like [Arachis ipaensis]	-	-	-	-	-	GO:0005488//binding;GO:0015925//galactosidase activity	GO:0044238//primary metabolic process	--
ncbi_112764082	336	278	384	155	99	129	24.01	20.927	24.059	9.902	6.922	8.002	22.9987	8.27533	-1.47466	2.17546e-13	1.85341e-11	GF14B	PREDICTED: 14-3-3-like protein B [Arachis duranensis]	-	-	-	-	-	GO:0003674//molecular_function;GO:0005488//binding;GO:0005515//protein binding;GO:0019904//protein domain specific binding	-	--
ncbi_112702884	0	0	0	68	70	144	0	0	0	6.684	7.587	13.816	0.001	9.36233	13.1927	2.25242e-13	1.91594e-11	PR10.2E	PREDICTED: pathogenesis-related protein 2-like [Arachis duranensis]	-	-	-	-	-	-	GO:0006952//defense response	--
ncbi_112722942	5	4	3	65	44	78	0.223	0.178	0.118	2.497	1.857	2.922	0.173	2.42533	3.80934	2.4103e-13	2.04701e-11	BGLU46	PREDICTED: beta-glucosidase 46-like [Arachis ipaensis]	Metabolism;Metabolism;Metabolism;Metabolism;Metabolism	Global and overview maps;Global and overview maps;Biosynthesis of other secondary metabolites;Carbohydrate metabolism;Metabolism of other amino acids	ko01100//Metabolic pathways;ko01110//Biosynthesis of secondary metabolites;ko00940//Phenylpropanoid biosynthesis;ko00500//Starch and sucrose metabolism;ko00460//Cyanoamino acid metabolism	K05350;K05350;K05350;K05350;K05350	GO:0016020//membrane	GO:0003824//catalytic activity	GO:0044238//primary metabolic process	--
ncbi_112789213	76	52	84	8	5	10	3.29	2.346	3.203	0.314	0.235	0.383	2.94633	0.310667	-3.24548	2.60912e-13	2.19852e-11	PRP4	PREDICTED: proline-rich protein 4 isoform X1 [Arachis duranensis]	-	-	-	-	-	-	-	--
ncbi_112751590	10	7	8	64	72	68	0.934	0.69	0.658	5.442	6.715	5.632	0.760667	5.92967	2.96261	3.21607e-13	2.67645e-11	PIP20-2	PREDICTED: kunitz-type trypsin inhibitor-like 2 protein [Arachis ipaensis]	-	-	-	-	-	GO:0004866//endopeptidase inhibitor activity	-	--
ncbi_112802790	151	140	199	49	25	53	6.264	6.145	7.271	1.834	1.023	1.937	6.56	1.598	-2.03743	3.58407e-13	2.9735e-11	BAG1	PREDICTED: BAG family molecular chaperone regulator 3-like [Arachis duranensis]	-	-	-	-	-	GO:0005515//protein binding;GO:0051087//chaperone binding	-	--
ncbi_112758545	116	87	124	251	270	299	5.27	4.188	4.965	10.41	12.305	12.009	4.80767	11.5747	1.26756	4.16751e-13	3.44693e-11	PAE10	PREDICTED: pectin acetylesterase 12-like isoform X1 [Arachis ipaensis]	-	-	-	-	GO:0000776//kinetochore	GO:0016787//hydrolase activity	-	--
ncbi_112775588	176	168	227	394	439	404	3.234	3.254	3.674	6.576	8.045	6.578	3.38733	7.06633	1.06081	4.57544e-13	3.77274e-11	MED15A	PREDICTED: mediator of RNA polymerase II transcription subunit 15a-like [Arachis ipaensis]	-	-	-	-	-	-	-	--
ncbi_112703038	51	56	81	4	2	0	5.432	6.298	7.605	0.388	0.213	0	6.445	0.200333	-5.00771	4.71626e-13	3.87698e-11	C/VIF1	PREDICTED: cell wall / vacuolar inhibitor of fructosidase 1-like [Arachis duranensis]	-	-	-	-	-	-	GO:0008152//metabolic process	--
ncbi_112710084	210	212	294	457	539	598	9.501	10.122	11.731	18.844	24.401	24.047	10.4513	22.4307	1.10179	4.80925e-13	3.94739e-11	NEN1	PREDICTED: protein NEN1-like [Arachis duranensis]	-	-	-	-	GO:0009360//DNA polymerase III complex	GO:0003887//DNA-directed DNA polymerase activity;GO:0004527//exonuclease activity;GO:0008026//ATP-dependent helicase activity	GO:0006139//nucleobase-containing compound metabolic process;GO:0006260//DNA replication	--
ncbi_112784963	118	106	141	34	30	31	10.762	10.268	11.424	2.845	2.778	2.473	10.818	2.69867	-2.00312	4.85184e-13	3.97629e-11	HSP21	PREDICTED: small heat shock protein, chloroplastic [Arachis ipaensis]	Genetic Information Processing	Folding, sorting and degradation	ko04141//Protein processing in endoplasmic reticulum	K13993	GO:0009536//plastid	-	GO:0006950//response to stress	--
ncbi_112779316	12	6	3	59	61	90	1.15	0.607	0.253	5.151	5.841	7.654	0.67	6.21533	3.2136	5.40981e-13	4.42012e-11	KTI3	PREDICTED: factor Xa inhibitor BuXI-like [Arachis ipaensis]	-	-	-	-	-	GO:0004866//endopeptidase inhibitor activity	-	--
ncbi_112736917	58	56	60	3	4	6	1.55	1.597	1.412	0.074	0.108	0.152	1.51967	0.111333	-3.7708	5.89706e-13	4.78194e-11	PICBP	CM0216.530.nc [Lotus japonicus]	-	-	-	-	-	GO:0005516//calmodulin binding	-	--
MSTRG.41271	462	503	495	231	264	258	16.507	18.836	15.586	7.438	9.552	8.265	16.9763	8.41833	-1.01192	6.14391e-13	4.97463e-11	At1g54780	UPF0603 protein At1g54780, chloroplastic [Arachis ipaensis]	-	-	-	-	GO:0031224//intrinsic component of membrane;GO:0031978//plastid thylakoid lumen;GO:0044434//chloroplast part	GO:0015078//hydrogen ion transmembrane transporter activity;GO:0015291//secondary active transmembrane transporter activity;GO:0016791//phosphatase activity;GO:0046914//transition metal ion binding	GO:0000097//sulfur amino acid biosynthetic process;GO:0006090//pyruvate metabolic process;GO:0006633//fatty acid biosynthetic process;GO:0006779//porphyrin-containing compound biosynthetic process;GO:0006796//phosphate-containing compound metabolic process;GO:0006996//organelle organization;GO:0009639//response to red or far red light;GO:0009765//photosynthesis, light harvesting;GO:0009767//photo…	--
MSTRG.19048	60	54	59	156	169	180	1.487	1.415	1.3	3.531	4.19	3.959	1.40067	3.89333	1.47489	6.27941e-13	5.06151e-11	cbpA	Chaperone protein dnaJ [Arachis hypogaea]	-	-	-	-	-	-	-	--
ncbi_112751518	42	55	104	2	7	2	3.645	5.039	7.952	0.158	0.607	0.155	5.54533	0.306667	-4.17653	6.77234e-13	5.43442e-11	KTI5	PREDICTED: miraculin-like [Arachis ipaensis]	-	-	-	-	-	GO:0004866//endopeptidase inhibitor activity	-	--
ncbi_112707237	21	34	33	105	131	118	1.157	1.979	1.599	5.266	7.208	5.731	1.57833	6.06833	1.9429	7.49664e-13	5.97114e-11	F3GGT1	PREDICTED: anthocyanidin 3-O-glucoside 2''-O-glucosyltransferase-like [Arachis duranensis]	Metabolism	Biosynthesis of other secondary metabolites	ko00944//Flavone and flavonol biosynthesis	K22794	-	GO:0016740//transferase activity	-	--
ncbi_112740947	1	3	6	62	54	56	0.055	0.182	0.292	3.103	2.988	2.724	0.176333	2.93833	4.05862	7.60424e-13	6.03898e-11	CHS	PREDICTED: stilbene synthase 3-like [Arachis ipaensis]	Metabolism;Metabolism;Organismal Systems;Metabolism	Global and overview maps;Global and overview maps;Environmental adaptation;Biosynthesis of other secondary metabolites	ko01100//Metabolic pathways;ko01110//Biosynthesis of secondary metabolites;ko04712//Circadian rhythm - plant;ko00941//Flavonoid biosynthesis	K00660;K00660;K00660;K00660	GO:0016020//membrane	GO:0004315//3-oxoacyl-[acyl-carrier-protein] synthase activity;GO:0004421//hydroxymethylglutaryl-CoA synthase activity;GO:0016747//transferase activity, transferring acyl groups other than amino-acyl groups	GO:0006633//fatty acid biosynthetic process	--
ncbi_112695793	11	13	14	90	65	79	0.793	0.951	0.855	5.679	4.498	4.849	0.866333	5.00867	2.53143	9.42404e-13	7.40771e-11	PMEI6	PREDICTED: 21 kDa protein-like [Arachis duranensis]	-	-	-	-	-	GO:0052689//carboxylic ester hydrolase activity	GO:0009892//negative regulation of metabolic process	--
ncbi_112754409	248	186	201	66	56	92	13.661	11.593	9.922	3.244	3.34	4.512	11.7253	3.69867	-1.66455	1.02031e-12	7.98513e-11	At3g22845	PREDICTED: transmembrane emp24 domain-containing protein p24beta3-like [Arachis duranensis]	-	-	-	-	GO:0031224//intrinsic component of membrane	-	-	--
ncbi_112767296	66	44	56	162	154	200	3.409	2.438	2.581	7.664	8.006	9.217	2.80933	8.29567	1.56213	1.13297e-12	8.8028e-11	PSY	PREDICTED: phytoene synthase 2, chloroplastic-like [Arachis ipaensis]	Metabolism;Metabolism;Metabolism	Global and overview maps;Global and overview maps;Metabolism of terpenoids and polyketides	ko01100//Metabolic pathways;ko01110//Biosynthesis of secondary metabolites;ko00906//Carotenoid biosynthesis	K02291;K02291;K02291	-	GO:0016740//transferase activity	-	--
ncbi_112715063	32	31	35	101	127	140	3.818	3.867	3.681	10.949	15.078	14.776	3.78867	13.601	1.84395	1.16455e-12	9.03517e-11	--	PREDICTED: uncharacterized protein LOC107468936 [Arachis duranensis]	-	-	-	-	-	-	-	--
ncbi_112750861	102	127	159	37	20	36	5.735	7.543	7.89	1.901	1.136	1.813	7.056	1.61667	-2.12583	1.2232e-12	9.43584e-11	Redox2	PREDICTED: methylecgonone reductase-like [Arachis ipaensis]	-	-	-	-	-	GO:0047834//D-threo-aldose 1-dehydrogenase activity	-	--
ncbi_112736913	443	403	509	240	217	192	23.972	23.022	24.315	11.822	11.732	9.246	23.7697	10.9333	-1.12039	1.24221e-12	9.56878e-11	BZIP44	PREDICTED: bZIP transcription factor 53-like [Arachis ipaensis]	-	-	-	-	-	GO:0003677//DNA binding	GO:0010468//regulation of gene expression	bZIP
ncbi_112723641	31	44	39	113	133	173	1.234	1.849	1.368	4.083	5.279	6.106	1.48367	5.156	1.79709	1.28729e-12	9.87361e-11	CKX3	PREDICTED: cytokinin dehydrogenase 3-like [Arachis ipaensis]	Metabolism	Metabolism of terpenoids and polyketides	ko00908//Zeatin biosynthesis	K00279	-	GO:0000166//nucleotide binding;GO:0016616//oxidoreductase activity, acting on the CH-OH group of donors, NAD or NADP as acceptor;GO:0016645//oxidoreductase activity, acting on the CH-NH group of donors	GO:0006725//cellular aromatic compound metabolic process;GO:0044710//single-organism metabolic process	--
ncbi_112788935	67	73	76	275	181	182	6.845	7.874	6.844	25.586	18.47	16.494	7.18767	20.1833	1.48957	1.29559e-12	9.92314e-11	MHB1	PREDICTED: non-symbiotic hemoglobin 1 [Arachis duranensis]	-	-	-	-	-	GO:0043169//cation binding;GO:0046906//tetrapyrrole binding	GO:0015669//gas transport	--
ncbi_112756050	176	146	177	50	64	53	5.145	4.502	4.556	1.332	1.87	1.373	4.73433	1.525	-1.63435	1.37783e-12	1.05231e-10	SBT1.7	PREDICTED: subtilisin-like protease SBT1.7 [Arachis ipaensis]	-	-	-	-	-	GO:0008236//serine-type peptidase activity	GO:0006508//proteolysis;GO:0009306//protein secretion	--
ncbi_112750900	53	45	82	191	183	182	4.202	3.754	5.744	13.849	14.516	12.809	4.56667	13.7247	1.58756	1.42003e-12	1.08147e-10	SWEET4	PREDICTED: bidirectional sugar transporter SWEET4-like [Arachis duranensis]	-	-	-	-	GO:0016021//integral component of membrane	-	-	--
ncbi_112711650	91	118	114	269	257	244	3.324	4.557	3.647	8.934	9.36	7.894	3.84267	8.72933	1.18376	1.71771e-12	1.29535e-10	LTI65	PREDICTED: low-temperature-induced 65 kDa protein-like [Arachis duranensis]	-	-	-	-	-	-	-	--
ncbi_112776298	567	515	643	320	293	285	52.596	50.476	52.632	27.019	27.164	23.487	51.9013	25.89	-1.00338	1.72619e-12	1.29993e-10	HSP22.0	PREDICTED: 22.0 kDa class IV heat shock protein-like [Arachis ipaensis]	Genetic Information Processing	Folding, sorting and degradation	ko04141//Protein processing in endoplasmic reticulum	K13993	-	-	-	--
ncbi_112736027	116	117	112	305	242	259	11.094	11.814	9.442	26.567	23.119	21.974	10.7833	23.8867	1.1474	2.18849e-12	1.63209e-10	--	PREDICTED: uncharacterized protein LOC107634658 [Arachis ipaensis]	-	-	-	-	-	-	-	--
ncbi_112796658	828	688	878	375	379	479	18.549	16.268	17.334	7.651	8.477	9.515	17.3837	8.54767	-1.02413	2.27444e-12	1.68685e-10	AGO2	PREDICTED: LOW QUALITY PROTEIN: protein argonaute 2-like [Arachis duranensis]	-	-	-	-	-	-	GO:0009987//cellular process;GO:0010467//gene expression	--
ncbi_112766372	60	58	118	12	8	10	3.683	3.759	6.409	0.643	0.491	0.545	4.617	0.559667	-3.04432	2.3394e-12	1.73264e-10	FL	PREDICTED: flavonol synthase/flavanone 3-hydroxylase [Arachis ipaensis]	Metabolism;Metabolism;Metabolism	Global and overview maps;Global and overview maps;Biosynthesis of other secondary metabolites	ko01100//Metabolic pathways;ko01110//Biosynthesis of secondary metabolites;ko00941//Flavonoid biosynthesis	K05278;K05278;K05278	-	GO:0016705//oxidoreductase activity, acting on paired donors, with incorporation or reduction of molecular oxygen;GO:0043169//cation binding	GO:0044710//single-organism metabolic process	--
ncbi_112735373	50	82	45	4	1	6	2.72	4.527	2.209	0.192	0.073	0.298	3.152	0.187667	-4.07002	2.46105e-12	1.81773e-10	PILS1	PREDICTED: protein PIN-LIKES 3-like [Lupinus angustifolius]	-	-	-	-	GO:0005634//nucleus;GO:0005737//cytoplasm;GO:0016021//integral component of membrane	GO:0003723//RNA binding	GO:0006397//mRNA processing;GO:0055085//transmembrane transport	--
ncbi_112754285	95	82	89	17	15	23	3.894	3.542	3.158	0.604	0.61	0.866	3.53133	0.693333	-2.34859	2.55545e-12	1.88229e-10	Bp10	PREDICTED: L-ascorbate oxidase homolog [Arachis ipaensis]	-	-	-	-	-	GO:0005375//copper ion transmembrane transporter activity;GO:0005507//copper ion binding;GO:0016491//oxidoreductase activity	GO:0006825//copper ion transport;GO:0055114//oxidation-reduction process	--
ncbi_112703760	113	100	148	304	270	288	9.133	8.533	10.509	22.415	21.758	20.685	9.39167	21.6193	1.20287	2.6485e-12	1.94286e-10	--	PREDICTED: uncharacterized protein LOC107459560 [Arachis duranensis]	-	-	-	-	GO:0016021//integral component of membrane	-	GO:0006811//ion transport	--
ncbi_112772251	113	100	148	304	270	288	9.133	8.533	10.509	22.415	21.758	20.685	9.39167	21.6193	1.20287	2.6485e-12	1.94286e-10	--	PREDICTED: uncharacterized protein LOC107459560 [Arachis duranensis]	-	-	-	-	GO:0016021//integral component of membrane	-	GO:0006811//ion transport	--
ncbi_112708439	120	112	113	240	264	290	25.83	25.453	21.44	47.05	56.856	55.461	24.241	53.1223	1.13187	2.82004e-12	2.06588e-10	--	chilling-induced protein [Glycine max]	-	-	-	-	-	GO:0003723//RNA binding;GO:0004000//adenosine deaminase activity	GO:0006396//RNA processing	--
ncbi_112706888	18	15	16	83	71	98	1.74	1.558	1.418	7.427	6.945	8.573	1.572	7.64833	2.28254	3.58678e-12	2.60278e-10	At5g22580	PREDICTED: stress-response A/B barrel domain-containing protein At5g22580 [Lupinus angustifolius]	-	-	-	-	GO:0009536//plastid	GO:0043169//cation binding	-	--
ncbi_112695531	38	41	27	120	117	139	1.281	1.448	0.807	3.7	3.958	4.16	1.17867	3.93933	1.7408	3.70299e-12	2.6835e-10	EX2	PREDICTED: protein EXECUTER 2, chloroplastic-like [Arachis duranensis]	-	-	-	-	GO:0005737//cytoplasm	GO:0000166//nucleotide binding;GO:0004812//aminoacyl-tRNA ligase activity;GO:0005515//protein binding;GO:0005524//ATP binding	GO:0006418//tRNA aminoacylation for protein translation	--
ncbi_112736268	324	298	309	157	137	143	6.874	6.681	5.775	3.032	2.904	2.69	6.44333	2.87533	-1.16408	3.8182e-12	2.76327e-10	--	PREDICTED: uncharacterized protein LOC107629408 isoform X1 [Arachis ipaensis]	-	-	-	-	-	-	-	--
ncbi_112766064	306	330	367	150	132	174	50.803	57.794	53.7	22.661	21.906	25.604	54.099	23.3903	-1.20969	3.90247e-12	2.82046e-10	--	PREDICTED: glycine-rich protein DOT1-like [Arachis ipaensis]	-	-	-	-	-	-	-	--
ncbi_112705154	192	115	174	368	352	414	7.013	4.419	5.6	12.226	12.832	13.381	5.67733	12.813	1.17432	4.24581e-12	3.05631e-10	FBL4	PREDICTED: F-box/LRR-repeat protein 4-like [Arachis duranensis]	-	-	-	-	-	GO:0005515//protein binding	-	--
ncbi_112754846	34	56	62	138	190	172	2.027	3.514	3.258	7.495	11.289	9.109	2.933	9.29767	1.66449	4.38615e-12	3.15311e-10	HST	PREDICTED: spermidine hydroxycinnamoyl transferase-like [Arachis ipaensis]	Metabolism;Metabolism;Metabolism;Metabolism;Metabolism	Global and overview maps;Global and overview maps;Biosynthesis of other secondary metabolites;Biosynthesis of other secondary metabolites;Biosynthesis of other secondary metabolites	ko01100//Metabolic pathways;ko01110//Biosynthesis of secondary metabolites;ko00940//Phenylpropanoid biosynthesis;ko00941//Flavonoid biosynthesis;ko00945//Stilbenoid, diarylheptanoid and gingerol biosynthesis	K13065;K13065;K13065;K13065;K13065	-	GO:0016740//transferase activity	-	--
ncbi_112790726	32	29	40	158	102	120	2.175	2.036	2.394	9.731	6.921	7.223	2.20167	7.95833	1.85387	4.66834e-12	3.34703e-10	SWEET4	PREDICTED: bidirectional sugar transporter SWEET4-like [Arachis duranensis]	-	-	-	-	GO:0016021//integral component of membrane	-	-	--
ncbi_112730335	283	285	300	96	143	132	5.287	5.563	5.476	1.744	2.92	2.212	5.442	2.292	-1.24753	4.72474e-12	3.38296e-10	--	PREDICTED: putative disease resistance protein At3g14460 isoform X1 [Arachis ipaensis]	-	-	-	-	-	GO:0005515//protein binding	-	--
ncbi_112720831	563	628	830	336	283	350	53.658	63.193	69.752	29.166	26.942	29.592	62.201	28.5667	-1.12261	4.73775e-12	3.38778e-10	EARLI1	PREDICTED: 14 kDa proline-rich protein DC2.15-like [Arachis ipaensis]	-	-	-	-	GO:0005886//plasma membrane	-	GO:0009292//genetic transfer	--
ncbi_112800840	358	344	505	192	165	172	15.928	16.181	19.804	7.783	7.321	6.805	17.3043	7.303	-1.24457	4.82231e-12	3.43002e-10	HMGS	PREDICTED: hydroxymethylglutaryl-CoA synthase [Arachis duranensis]	Metabolism;Metabolism;Metabolism;Metabolism;Metabolism;Metabolism	Global and overview maps;Global and overview maps;Amino acid metabolism;Metabolism of terpenoids and polyketides;Carbohydrate metabolism;Lipid metabolism	ko01100//Metabolic pathways;ko01110//Biosynthesis of secondary metabolites;ko00280//Valine, leucine and isoleucine degradation;ko00900//Terpenoid backbone biosynthesis;ko00650//Butanoate metabolism;ko00072//Synthesis and degradation of ketone bodies	K01641;K01641;K01641;K01641;K01641;K01641	GO:0005911//cell-cell junction;GO:0044444//cytoplasmic part	GO:0046912//transferase activity, transferring acyl groups, acyl groups converted into alkyl on transfer	GO:0006084//acetyl-CoA metabolic process;GO:0006694//steroid biosynthetic process;GO:0006720//isoprenoid metabolic process	--
ncbi_112732696	25	20	41	130	102	119	1.129	0.979	1.63	5.363	4.614	4.784	1.246	4.92033	1.98145	4.93794e-12	3.50301e-10	At5g41330	PREDICTED: BTB/POZ domain-containing protein At5g41330 [Arachis ipaensis]	-	-	-	-	-	GO:0004553//hydrolase activity, hydrolyzing O-glycosyl compounds	GO:0005975//carbohydrate metabolic process;GO:0051260//protein homooligomerization	--
ncbi_112734146	225	214	309	463	542	602	9.67	9.684	11.703	18.106	23.235	22.936	10.3523	21.4257	1.04938	5.24052e-12	3.70789e-10	BGLU40	PREDICTED: beta-glucosidase 40 [Arachis duranensis]	Metabolism;Metabolism;Metabolism;Metabolism;Metabolism	Global and overview maps;Global and overview maps;Biosynthesis of other secondary metabolites;Carbohydrate metabolism;Metabolism of other amino acids	ko01100//Metabolic pathways;ko01110//Biosynthesis of secondary metabolites;ko00940//Phenylpropanoid biosynthesis;ko00500//Starch and sucrose metabolism;ko00460//Cyanoamino acid metabolism	K01188;K01188;K01188;K01188;K01188	GO:0005576//extracellular region;GO:0009536//plastid	GO:0015926//glucosidase activity	GO:0044238//primary metabolic process	--
ncbi_112696884	117	183	171	35	43	58	13.032	21.438	16.725	3.537	4.744	5.709	17.065	4.66333	-1.87161	5.76694e-12	4.06433e-10	--	PREDICTED: uncharacterized protein LOC107494319 [Arachis duranensis]	-	-	-	-	-	-	-	--
ncbi_112762481	1	0	0	101	123	110	0.045	0	0	4.529	5.977	4.793	0.015	5.09967	8.4093	6.72268e-12	4.7071e-10	PUR7	PREDICTED: phosphoribosylaminoimidazole-succinocarboxamide synthase, chloroplastic-like [Arachis ipaensis]	Metabolism;Metabolism;Metabolism	Global and overview maps;Global and overview maps;Nucleotide metabolism	ko01100//Metabolic pathways;ko01110//Biosynthesis of secondary metabolites;ko00230//Purine metabolism	K01923;K01923;K01923	GO:0009532//plastid stroma	GO:0016881//acid-amino acid ligase activity;GO:0032550//purine ribonucleoside binding	GO:0006188//IMP biosynthetic process;GO:0009404//toxin metabolic process;GO:0009725//response to hormone	--
MSTRG.17231	64	64	59	0	0	0	4.873	5.262	3.886	0	0	0	4.67367	0.001	-12.1903	6.88822e-12	4.81674e-10	--	hypothetical protein Ahy_B04g071850 isoform H [Arachis hypogaea]	-	-	-	-	-	-	-	--
ncbi_112697416	141	129	143	50	41	42	8.571	8.267	7.67	2.771	2.522	2.269	8.16933	2.52067	-1.69641	6.96909e-12	4.86697e-10	CO3	CCT motif protein [Medicago truncatula]	-	-	-	-	-	GO:0005515//protein binding	-	C2C2-CO-like
ncbi_112750807	40	54	67	4	1	2	1.13	1.605	1.672	0.116	0.037	0.05	1.469	0.0676667	-4.44025	7.04806e-12	4.91575e-10	KLCR2	PREDICTED: nephrocystin-3 [Arachis ipaensis]	-	-	-	-	GO:0005737//cytoplasm;GO:0005852//eukaryotic translation initiation factor 3 complex	GO:0003743//translation initiation factor activity;GO:0005515//protein binding	-	--
ncbi_112720414	139	124	175	345	303	326	10.821	10.177	11.989	24.432	23.532	22.51	10.9957	23.4913	1.09519	7.08009e-12	4.92533e-10	SABP2	PREDICTED: salicylic acid-binding protein 2-like [Arachis ipaensis]	-	-	-	-	-	GO:0003674//molecular_function;GO:0003824//catalytic activity;GO:0008236//serine-type peptidase activity;GO:0008374//O-acyltransferase activity;GO:0016787//hydrolase activity;GO:0016788//hydrolase activity, acting on ester bonds;GO:0070205//2-succinyl-6-hydroxy-2,4-cyclohexadiene-1-carboxylate synthase activity	GO:0006508//proteolysis;GO:0006629//lipid metabolic process;GO:0009058//biosynthetic process;GO:0009102//biotin biosynthetic process;GO:0009234//menaquinone biosynthetic process;GO:0015979//photosynthesis	--
ncbi_112703765	45	50	66	1	6	3	2.599	3.073	3.415	0.053	0.349	0.153	3.029	0.185	-4.03324	7.60005e-12	5.27342e-10	--	TPR repeat protein [Medicago truncatula]	-	-	-	-	GO:0045203//integral component of cell outer membrane	GO:0005215//transporter activity;GO:0005515//protein binding	GO:0015774//polysaccharide transport;GO:0042710//biofilm formation	--
ncbi_112703524	186	150	202	400	343	391	6.079	5.15	5.79	11.867	11.158	11.299	5.673	11.4413	1.01207	8.78297e-12	6.07854e-10	RHM1	PREDICTED: trifunctional UDP-glucose 4,6-dehydratase/UDP-4-keto-6-deoxy-D-glucose 3,5-epimerase/UDP-4-keto-L-rhamnose-reductase RHM1 [Arachis ipaensis]	Metabolism	Carbohydrate metabolism	ko00520//Amino sugar and nucleotide sugar metabolism	K12450	-	GO:0016836//hydro-lyase activity;GO:0048037//cofactor binding	GO:0009117//nucleotide metabolic process	--
ncbi_112710465	25	16	16	81	94	90	0.725	0.483	0.403	2.114	2.671	2.288	0.537	2.35767	2.13437	8.87474e-12	6.13417e-10	LOX1.1	PREDICTED: linoleate 9S-lipoxygenase-like [Arachis duranensis]	Metabolism	Lipid metabolism	ko00591//Linoleic acid metabolism	K15718	-	GO:0016701//oxidoreductase activity, acting on single donors with incorporation of molecular oxygen;GO:0043169//cation binding	GO:0006633//fatty acid biosynthetic process	--
ncbi_112715701	323	283	423	137	157	151	9.114	8.436	10.515	3.509	4.44	3.788	9.355	3.91233	-1.25771	8.88949e-12	6.13648e-10	APRR5	PREDICTED: two-component response regulator-like APRR5 [Arachis ipaensis]	Organismal Systems	Environmental adaptation	ko04712//Circadian rhythm - plant	K12130	-	-	GO:0010467//gene expression;GO:0034645//cellular macromolecule biosynthetic process;GO:0050794//regulation of cellular process	ARR-B
ncbi_112803563	136	114	169	356	273	364	7.342	6.464	8.038	17.472	14.697	17.374	7.28133	16.5143	1.18144	9.07259e-12	6.25486e-10	ZHD8	PREDICTED: zinc-finger homeodomain protein 8-like [Arachis ipaensis]	-	-	-	-	-	-	-	zf-HD
ncbi_112791790	29	26	32	100	100	128	1.275	1.211	1.216	3.966	4.352	4.921	1.234	4.413	1.83842	9.69936e-12	6.6529e-10	At1g60420	PREDICTED: probable nucleoredoxin 1 [Arachis duranensis]	-	-	-	-	-	GO:0016668//oxidoreductase activity, acting on a sulfur group of donors, NAD(P) as acceptor	GO:0044710//single-organism metabolic process	--
ncbi_112769200	117	139	134	51	27	30	8.045	10.091	8.102	3.194	1.854	1.83	8.746	2.29267	-1.9316	1.17513e-11	7.98911e-10	TIP2-1	PREDICTED: aquaporin TIP2-1-like [Arachis ipaensis]	-	-	-	-	GO:0000325//plant-type vacuole;GO:0005618//cell wall;GO:0005774//vacuolar membrane;GO:0005911//cell-cell junction;GO:0009526//plastid envelope;GO:0031224//intrinsic component of membrane	GO:0005275//amine transmembrane transporter activity;GO:0005372//water transmembrane transporter activity	GO:0006873//cellular ion homeostasis;GO:0006970//response to osmotic stress;GO:0006996//organelle organization;GO:0015843//methylammonium transport;GO:0042044//fluid transport;GO:0070838//divalent metal ion transport	--
ncbi_112742054	44	33	55	172	112	171	1.907	1.52	2.087	6.788	4.83	6.552	1.838	6.05667	1.72039	1.21742e-11	8.22468e-10	A6	PREDICTED: probable glucan endo-1,3-beta-glucosidase A6 [Arachis ipaensis]	-	-	-	-	GO:0005618//cell wall;GO:0005911//cell-cell junction	GO:0016787//hydrolase activity	GO:0044238//primary metabolic process	--
ncbi_112744835	214	308	242	101	113	96	8.641	13.125	8.642	3.729	4.577	3.453	10.136	3.91967	-1.37069	1.22234e-11	8.24757e-10	ACR4	PREDICTED: ACT domain-containing protein ACR4-like [Arachis ipaensis]	-	-	-	-	-	GO:0016772//transferase activity, transferring phosphorus-containing groups;GO:0031406//carboxylic acid binding	-	--
ncbi_112751695	2	3	9	62	55	49	0.121	0.191	0.479	3.392	3.318	2.625	0.263667	3.11167	3.5609	1.2787e-11	8.59552e-10	CXE1	PREDICTED: carboxylesterase 1-like [Arachis ipaensis]	-	-	-	-	-	GO:0004315//3-oxoacyl-[acyl-carrier-protein] synthase activity;GO:0016787//hydrolase activity;GO:0070205//2-succinyl-6-hydroxy-2,4-cyclohexadiene-1-carboxylate synthase activity	GO:0006633//fatty acid biosynthetic process;GO:0009234//menaquinone biosynthetic process	--
ncbi_112707011	290	254	327	134	127	134	7.111	6.701	7.177	3.103	3.282	2.887	6.99633	3.09067	-1.17868	1.40736e-11	9.41338e-10	HDG2	PREDICTED: homeobox-leucine zipper protein HDG2 isoform X1 [Arachis duranensis]	-	-	-	-	GO:0043231//intracellular membrane-bounded organelle	GO:0003677//DNA binding	GO:0010468//regulation of gene expression	--
ncbi_112720150	11	17	12	65	72	87	0.545	0.889	0.524	2.931	3.561	3.821	0.652667	3.43767	2.39701	1.48727e-11	9.89873e-10	CYP83B1	PREDICTED: cytochrome P450 83B1-like [Arachis duranensis]	-	-	-	-	-	GO:0005506//iron ion binding;GO:0016705//oxidoreductase activity, acting on paired donors, with incorporation or reduction of molecular oxygen;GO:0020037//heme binding	GO:0055114//oxidation-reduction process	--
ncbi_112756058	105	141	128	38	33	40	9.916	14.058	10.655	3.268	3.113	3.351	11.543	3.244	-1.83117	1.53049e-11	1.01738e-09	--	PREDICTED: uncharacterized protein LOC107605611 [Arachis ipaensis]	-	-	-	-	-	-	-	--
ncbi_112741585	6	13	9	77	54	67	0.333	0.761	0.44	3.914	2.973	3.297	0.511333	3.39467	2.73093	1.53328e-11	1.01798e-09	CHS	PREDICTED: stilbene synthase 3-like [Arachis ipaensis]	Metabolism;Metabolism;Organismal Systems;Metabolism	Global and overview maps;Global and overview maps;Environmental adaptation;Biosynthesis of other secondary metabolites	ko01100//Metabolic pathways;ko01110//Biosynthesis of secondary metabolites;ko04712//Circadian rhythm - plant;ko00941//Flavonoid biosynthesis	K00660;K00660;K00660;K00660	GO:0016020//membrane	GO:0004315//3-oxoacyl-[acyl-carrier-protein] synthase activity;GO:0004421//hydroxymethylglutaryl-CoA synthase activity;GO:0005524//ATP binding;GO:0016747//transferase activity, transferring acyl groups other than amino-acyl groups;GO:0030983//mismatched DNA binding	GO:0006298//mismatch repair;GO:0006633//fatty acid biosynthetic process	--
ncbi_112740492	380	324	427	203	164	161	8.841	7.897	8.762	4.316	3.776	3.285	8.5	3.79233	-1.16438	1.56417e-11	1.03593e-09	ARF8	PREDICTED: auxin response factor 8-like [Arachis duranensis]	-	-	-	-	GO:0043231//intracellular membrane-bounded organelle	GO:0005515//protein binding	GO:0009755//hormone-mediated signaling pathway;GO:0010468//regulation of gene expression;GO:0034645//cellular macromolecule biosynthetic process	ARF
MSTRG.16507	540	735	515	279	310	298	16.66	23.97	14.022	7.846	9.561	8.16	18.2173	8.52233	-1.09599	1.57007e-11	1.03856e-09	--	pectinesterase inhibitor 10 [Arachis hypogaea]	Genetic Information Processing	Folding, sorting and degradation	ko04141//Protein processing in endoplasmic reticulum	K14005	-	-	-	--
ncbi_112698055	135	103	132	265	263	314	4.565	3.689	3.953	8.195	8.908	9.449	4.069	8.85067	1.12111	1.64348e-11	1.08445e-09	ATR2	PREDICTED: NADPH--cytochrome P450 reductase 2 [Arachis ipaensis]	-	-	-	-	GO:0031090//organelle membrane;GO:0043231//intracellular membrane-bounded organelle	GO:0003824//catalytic activity;GO:0032553//ribonucleotide binding;GO:0046914//transition metal ion binding	GO:0044710//single-organism metabolic process	--
ncbi_112801784	5	2	3	47	53	50	0.467	0.197	0.247	4.001	4.948	4.146	0.303667	4.365	3.84542	1.68705e-11	1.11048e-09	PIP20-2	PREDICTED: kunitz-type trypsin inhibitor-like 2 protein [Arachis duranensis]	-	-	-	-	-	GO:0004866//endopeptidase inhibitor activity	-	--
ncbi_112737488	117	113	150	41	39	34	5.5	5.613	6.237	1.756	1.832	1.401	5.78333	1.663	-1.79811	1.79981e-11	1.18326e-09	FLA18	PREDICTED: fasciclin-like arabinogalactan protein 15 [Arachis ipaensis]	-	-	-	-	-	-	-	--
ncbi_112723124	51	55	60	155	157	150	4.486	5.066	4.606	12.349	13.704	11.645	4.71933	12.566	1.41287	1.8579e-11	1.21996e-09	STH-2	PREDICTED: pathogenesis-related protein STH-2-like [Arachis ipaensis]	-	-	-	-	-	-	GO:0050896//response to stimulus	--
ncbi_112727083	515	397	380	193	148	229	11.932	9.728	7.771	4.072	3.437	4.702	9.81033	4.07033	-1.26916	1.87514e-11	1.22978e-09	ARF8	PREDICTED: auxin response factor 8-like [Arachis duranensis]	-	-	-	-	GO:0043231//intracellular membrane-bounded organelle	GO:0005515//protein binding	GO:0009755//hormone-mediated signaling pathway;GO:0010468//regulation of gene expression;GO:0034645//cellular macromolecule biosynthetic process	ARF
ncbi_112790469	12	10	9	64	71	61	0.36	0.317	0.238	1.742	2.124	1.613	0.305	1.82633	2.58207	1.96916e-11	1.28674e-09	--	PREDICTED: uncharacterized protein LOC107479009 [Arachis duranensis]	-	-	-	-	-	GO:0008234//cysteine-type peptidase activity	GO:0006508//proteolysis	--
ncbi_112697654	274	199	253	97	107	98	13.587	10.443	10.841	4.597	5.342	4.404	11.6237	4.781	-1.28168	2.2262e-11	1.44419e-09	HSF30	PREDICTED: heat stress transcription factor A-2 [Arachis duranensis]	-	-	-	-	GO:0044424//intracellular part	-	GO:0006355//regulation of transcription, DNA-templated;GO:0009408//response to heat	HSF
MSTRG.6220	51	55	61	8	6	5	4.338	4.793	4.336	0.635	0.539	0.399	4.489	0.524333	-3.09784	2.25525e-11	1.45952e-09	--	GTP-binding protein [Arachis hypogaea]	-	-	-	-	-	-	-	--
ncbi_112723221	27	24	28	136	82	102	2.977	2.802	2.745	13.795	9.102	10.106	2.84133	11.001	1.95299	2.27335e-11	1.46946e-09	PR10.2E	PREDICTED: pathogenesis-related protein 2-like [Arachis ipaensis]	-	-	-	-	-	-	GO:0006952//defense response	--
ncbi_112772563	37	38	61	171	125	149	1.788	1.949	2.604	7.561	6.066	6.415	2.11367	6.68067	1.66024	2.32754e-11	1.50268e-09	N8DT-2	PREDICTED: naringenin 8-dimethylallyltransferase 1, chloroplastic-like [Arachis duranensis]	Metabolism;Metabolism;Metabolism	Global and overview maps;Global and overview maps;Metabolism of cofactors and vitamins	ko01100//Metabolic pathways;ko01110//Biosynthesis of secondary metabolites;ko00130//Ubiquinone and other terpenoid-quinone biosynthesis	K09833;K09833;K09833	GO:0016021//integral component of membrane	GO:0008412//4-hydroxybenzoate octaprenyltransferase activity;GO:0016765//transferase activity, transferring alkyl or aryl (other than methyl) groups;GO:0016767//geranylgeranyl-diphosphate geranylgeranyltransferase activity;GO:0046408//chlorophyll synthetase activity;GO:0046428//1,4-dihydroxy-2-naphthoate octaprenyltransferase activity	GO:0006744//ubiquinone biosynthetic process;GO:0009234//menaquinone biosynthetic process	--
ncbi_112777464	37	33	42	123	115	126	4.519	4.255	4.522	13.682	14.03	13.652	4.432	13.788	1.63738	2.35899e-11	1.52117e-09	--	PREDICTED: Bowman-Birk type proteinase inhibitor B-II [Arachis ipaensis]	-	-	-	-	-	GO:0004866//endopeptidase inhibitor activity	GO:0010466//negative regulation of peptidase activity	--
ncbi_112743704	47	41	47	139	133	132	3.478	3.203	3.066	9.344	9.825	8.666	3.249	9.27833	1.51387	2.40844e-11	1.5512e-09	PFE	PREDICTED: ferritin, chloroplastic-like [Arachis ipaensis]	-	-	-	-	-	GO:0003824//catalytic activity;GO:0005506//iron ion binding	GO:0000041//transition metal ion transport;GO:0044710//single-organism metabolic process;GO:0046916//cellular transition metal ion homeostasis	--
ncbi_112715131	38	27	18	139	113	90	1.078	0.806	0.443	3.575	3.184	2.259	0.775667	3.006	1.95434	2.61835e-11	1.68036e-09	MKP1	PREDICTED: protein-tyrosine-phosphatase MKP1-like isoform X2 [Arachis duranensis]	-	-	-	-	GO:0005737//cytoplasm	GO:0008138//protein tyrosine/serine/threonine phosphatase activity	GO:0006470//protein dephosphorylation;GO:0006970//response to osmotic stress;GO:0009411//response to UV;GO:0009791//post-embryonic development;GO:0034645//cellular macromolecule biosynthetic process;GO:0044763//single-organism cellular process;GO:0044765//single-organism transport	--
ncbi_112716920	122	148	142	291	274	317	10.586	13.56	10.861	23	23.751	24.404	11.669	23.7183	1.02332	2.62867e-11	1.68498e-09	--	PREDICTED: cysteine-rich and transmembrane domain-containing protein A-like [Arachis ipaensis]	-	-	-	-	-	-	-	--
ncbi_112755027	102	110	148	331	248	281	4.022	4.583	5.155	11.938	9.814	9.875	4.58667	10.5423	1.20068	2.66561e-11	1.70662e-09	FUS3	FUSCA3 [Arachis hypogaea]	-	-	-	-	GO:0043231//intracellular membrane-bounded organelle	GO:0001071//nucleic acid binding transcription factor activity	GO:0009793//embryo development ending in seed dormancy;GO:0010115//regulation of abscisic acid biosynthetic process;GO:0010371//regulation of gibberellin biosynthetic process;GO:0010468//regulation of gene expression;GO:0034645//cellular macromolecule biosynthetic process;GO:0042127//regulation of cell proliferation	ABI3VP1
ncbi_112706947	176	145	204	60	66	65	3.725	3.262	3.802	1.148	1.389	1.217	3.59633	1.25133	-1.52306	2.72033e-11	1.73959e-09	NEK5	PREDICTED: serine/threonine-protein kinase Nek5-like [Arachis duranensis]	-	-	-	-	-	GO:0004672//protein kinase activity;GO:0005524//ATP binding	GO:0006468//protein phosphorylation	--
ncbi_112705940	22	20	25	92	84	98	1.17	1.101	1.169	4.377	4.396	4.56	1.14667	4.44433	1.95452	2.77795e-11	1.77433e-09	TPP2	PREDICTED: probable trehalose-phosphate phosphatase C [Arachis duranensis]	Metabolism;Metabolism	Global and overview maps;Carbohydrate metabolism	ko01100//Metabolic pathways;ko00500//Starch and sucrose metabolism	K01087;K01087	-	GO:0019203//carbohydrate phosphatase activity	GO:0005991//trehalose metabolic process;GO:0006796//phosphate-containing compound metabolic process	--
ncbi_112783867	54	83	72	183	170	214	5.429	8.81	6.381	16.757	17.072	19.083	6.87333	17.6373	1.35955	3.00217e-11	1.91527e-09	--	PREDICTED: histidine-rich glycoprotein-like [Arachis ipaensis]	-	-	-	-	-	-	-	--
ncbi_112782847	214	222	272	106	80	105	14.584	15.955	16.336	6.564	5.423	6.365	15.625	6.11733	-1.35288	3.06638e-11	1.94931e-09	--	PREDICTED: uncharacterized protein LOC107622779 [Arachis ipaensis]	-	-	-	-	-	-	-	--
ncbi_112777663	103	103	184	35	27	37	6.012	6.333	9.468	1.86	1.593	1.917	7.271	1.79	-2.02219	3.09221e-11	1.96341e-09	APG	PREDICTED: GDSL esterase/lipase APG-like [Arachis ipaensis]	-	-	-	-	-	GO:0016788//hydrolase activity, acting on ester bonds	-	--
ncbi_112721896	135	112	183	317	326	336	5.826	5.108	6.968	12.481	14.067	12.878	5.96733	13.142	1.13903	3.14942e-11	1.99738e-09	CYP75B137	PREDICTED: flavonoid 3'-monooxygenase-like [Arachis ipaensis]	-	-	-	-	-	GO:0005506//iron ion binding;GO:0016705//oxidoreductase activity, acting on paired donors, with incorporation or reduction of molecular oxygen;GO:0020037//heme binding	GO:0055114//oxidation-reduction process	--
ncbi_112775723	131	98	141	304	271	265	11.447	9.018	10.844	24.072	23.607	20.491	10.4363	22.7233	1.12256	3.49054e-11	2.20334e-09	--	hypoxia-responsive family protein [Medicago truncatula]	-	-	-	-	GO:0031224//intrinsic component of membrane	-	-	--
ncbi_112741103	49	73	84	219	168	190	1.528	2.403	2.309	6.219	5.232	5.255	2.08	5.56867	1.42075	3.73409e-11	2.34061e-09	TKT2	PREDICTED: probable 1-deoxy-D-xylulose-5-phosphate synthase, chloroplastic [Arachis ipaensis]	Metabolism;Metabolism;Metabolism;Metabolism	Global and overview maps;Global and overview maps;Metabolism of terpenoids and polyketides;Metabolism of cofactors and vitamins	ko01100//Metabolic pathways;ko01110//Biosynthesis of secondary metabolites;ko00900//Terpenoid backbone biosynthesis;ko00730//Thiamine metabolism	K01662;K01662;K01662;K01662	-	GO:0016744//transferase activity, transferring aldehyde or ketonic groups	GO:0006721//terpenoid metabolic process	--
ncbi_112797515	5	7	6	46	49	72	0.223	0.33	0.236	1.872	2.187	2.843	0.263	2.30067	3.12892	3.79686e-11	2.37442e-09	GSVIVT00026920001	PREDICTED: probable polygalacturonase [Arachis duranensis]	-	-	-	-	-	GO:0016787//hydrolase activity	GO:0044238//primary metabolic process;GO:0045229//external encapsulating structure organization	--
ncbi_112696185	8	11	13	75	61	61	0.319	0.468	0.468	2.765	2.45	2.176	0.418333	2.46367	2.55808	4.08559e-11	2.54318e-09	PME12	PREDICTED: probable pectinesterase/pectinesterase inhibitor 12 [Arachis duranensis]	-	-	-	-	GO:0030312//external encapsulating structure	GO:0052689//carboxylic ester hydrolase activity	GO:0000272//polysaccharide catabolic process;GO:0009892//negative regulation of metabolic process;GO:0071555//cell wall organization	--
ncbi_112722548	160	166	332	76	60	57	21.159	23.188	38.726	9.16	7.931	6.691	27.691	7.92733	-1.80451	4.10574e-11	2.55276e-09	Dctpp1	PREDICTED: dCTP pyrophosphatase 1-like [Arachis ipaensis]	Metabolism;Metabolism	Global and overview maps;Nucleotide metabolism	ko01100//Metabolic pathways;ko00240//Pyrimidine metabolism	K16904;K16904	-	GO:0047429//nucleoside-triphosphate diphosphatase activity	GO:0009143//nucleoside triphosphate catabolic process	--
ncbi_112769202	55	63	114	12	11	14	1.151	1.412	2.123	0.238	0.232	0.268	1.562	0.246	-2.66666	4.71596e-11	2.912e-09	CIP7	PREDICTED: myosin-M heavy chain isoform X3 [Vigna angularis]	-	-	-	-	-	-	-	--
ncbi_112696612	51	53	78	189	155	169	2.033	2.23	2.764	6.893	6.2	5.993	2.34233	6.362	1.44153	4.72409e-11	2.91368e-09	--	ESF1 homolog [Cajanus cajan]	-	-	-	-	-	-	GO:0007275//multicellular organism development;GO:0050794//regulation of cellular process	Trihelix
ncbi_112764078	68	77	102	232	185	215	4.48	5.335	5.885	13.862	12.155	12.55	5.23333	12.8557	1.2966	5.02577e-11	3.08648e-09	COR2	PREDICTED: NAD(P)H-dependent 6'-deoxychalcone synthase-like isoform X2 [Arachis ipaensis]	-	-	-	-	GO:0005634//nucleus;GO:0097196//Shu complex	GO:0047834//D-threo-aldose 1-dehydrogenase activity	GO:0000725//recombinational repair	--
ncbi_112703478	9	11	15	62	72	68	0.967	1.304	1.487	6.342	8.078	6.75	1.25267	7.05667	2.49398	5.13525e-11	3.14565e-09	--	PREDICTED: uncharacterized protein LOC107459957 [Arachis duranensis]	-	-	-	-	GO:0005643//nuclear pore	-	GO:0016973//poly(A)+ mRNA export from nucleus	--
ncbi_112716931	440	409	509	185	239	250	7.783	7.656	7.795	3.11	4.165	4.086	7.74467	3.787	-1.03215	5.61873e-11	3.41848e-09	ABCC12	PREDICTED: LOW QUALITY PROTEIN: ABC transporter C family member 12-like [Arachis duranensis]	-	-	-	-	GO:0005575//cellular_component;GO:0005737//cytoplasm;GO:0005887//integral component of plasma membrane;GO:0009380//excinuclease repair complex;GO:0009898//cytoplasmic side of plasma membrane;GO:0016020//membrane;GO:0016021//integral component of membrane;GO:0043190//ATP-binding cassette (ABC) transporter complex;GO:0055051//ATP-binding cassette (ABC) transporter complex, integrated substrate bind…	GO:0000166//nucleotide binding;GO:0003677//DNA binding;GO:0003924//GTPase activity;GO:0005260//channel-conductance-controlling ATPase activity;GO:0005315//inorganic phosphate transmembrane transporter activity;GO:0005319//lipid transporter activity;GO:0005524//ATP binding;GO:0005525//GTP binding;GO:0008565//protein transporter activity;GO:0009381//excinuclease ABC activity;GO:0015220//choline tra…	GO:0000910//cytokinesis;GO:0006289//nucleotide-excision repair;GO:0006810//transport;GO:0006817//phosphate ion transport;GO:0006824//cobalt ion transport;GO:0006855//drug transmembrane transport;GO:0006869//lipid transport;GO:0007601//visual perception;GO:0008150//biological_process;GO:0008272//sulfate transport;GO:0015675//nickel cation transport;GO:0015689//molybdate ion transport;GO:0015706//n…	--
ncbi_112714827	68	65	61	199	166	151	2.522	2.522	2	6.686	6.132	4.952	2.348	5.92333	1.33498	5.68095e-11	3.45243e-09	RIBA1	PREDICTED: bifunctional riboflavin biosynthesis protein RIBA 1, chloroplastic-like [Arachis duranensis]	Metabolism;Metabolism;Metabolism;Metabolism	Global and overview maps;Global and overview maps;Metabolism of cofactors and vitamins;Metabolism of cofactors and vitamins	ko01100//Metabolic pathways;ko01110//Biosynthesis of secondary metabolites;ko00790//Folate biosynthesis;ko00740//Riboflavin metabolism	K14652;K14652;K14652;K14652	GO:0009532//plastid stroma	GO:0016830//carbon-carbon lyase activity;GO:0032550//purine ribonucleoside binding;GO:0043169//cation binding	GO:0006771//riboflavin metabolic process;GO:0048588//developmental cell growth	--
ncbi_112770759	25	31	33	108	122	91	1.45	1.945	1.697	5.768	7.142	4.755	1.69733	5.88833	1.79459	5.77871e-11	3.50393e-09	NXD1	protein NEOXANTHIN-DEFICIENT 1 isoform X4 [Cajanus cajan]	-	-	-	-	-	GO:0016829//lyase activity	-	--
ncbi_112702604	6	13	19	77	62	84	0.246	0.563	0.697	2.885	2.54	3.072	0.502	2.83233	2.49623	5.84227e-11	3.53848e-09	AAE11	PREDICTED: butyrate--CoA ligase AAE11, peroxisomal-like [Arachis duranensis]	-	-	-	-	-	GO:0003824//catalytic activity	-	--
ncbi_112797854	132	132	125	300	253	272	6.734	7.113	5.637	13.939	12.893	12.321	6.49467	13.051	1.00683	6.58594e-11	3.96216e-09	UGT83A1	PREDICTED: UDP-glycosyltransferase 83A1-like [Arachis duranensis]	-	-	-	-	-	GO:0016740//transferase activity	-	--
ncbi_112715221	1	6	5	46	53	49	0.047	0.299	0.208	1.965	2.495	2.049	0.184667	2.16967	3.55448	6.97475e-11	4.18205e-09	UFC	PREDICTED: protein UPSTREAM OF FLC [Arachis ipaensis]	-	-	-	-	-	-	-	--
MSTRG.13947	1180	1292	1099	434	626	739	21.065	24.352	17.294	7.056	11.163	11.703	20.9037	9.974	-1.06751	7.29427e-11	4.36877e-09	--	Ribonucleoside-diphosphate reductase subunit alpha like [Actinidia chinensis var. chinensis] [Actinidia chinensis]	-	-	-	-	-	-	-	--
ncbi_112765318	70	70	98	184	192	241	3.209	3.345	3.936	7.638	8.725	9.725	3.49667	8.696	1.31437	7.3243e-11	4.38189e-09	At3g50280	PREDICTED: uncharacterized acetyltransferase At3g50280-like [Arachis ipaensis]	-	-	-	-	-	GO:0016746//transferase activity, transferring acyl groups	-	--
ncbi_112754721	38	91	73	5	12	8	2.14	5.398	3.606	0.256	0.652	0.4	3.71467	0.436	-3.09083	7.73941e-11	4.62509e-09	MYB60	PREDICTED: myb-related protein 306 [Arachis ipaensis]	Organismal Systems	Environmental adaptation	ko04626//Plant-pathogen interaction	K09422	GO:0000808//origin recognition complex;GO:0005575//cellular_component;GO:0005622//intracellular;GO:0005623//cell;GO:0005634//nucleus;GO:0043226//organelle;GO:0043227//membrane-bounded organelle;GO:0043229//intracellular organelle;GO:0043231//intracellular membrane-bounded organelle;GO:0044424//intracellular part;GO:0044464//cell part	GO:0003674//molecular_function;GO:0003676//nucleic acid binding;GO:0003677//DNA binding;GO:0005488//binding;GO:0097159//organic cyclic compound binding;GO:1901363//heterocyclic compound binding	GO:0006139//nucleobase-containing compound metabolic process;GO:0006260//DNA replication;GO:0006351//transcription, DNA-templated;GO:0006355//regulation of transcription, DNA-templated;GO:0006725//cellular aromatic compound metabolic process;GO:0006807//nitrogen compound metabolic process;GO:0008150//biological_process;GO:0008152//metabolic process;GO:0009058//biosynthetic process;GO:0009059//mac…	ARR-B
ncbi_112775370	130	89	156	32	29	42	2.837	2.052	2.994	0.636	0.621	0.813	2.62767	0.69	-1.92911	8.14617e-11	4.85739e-09	PPC4	PREDICTED: phosphoenolpyruvate carboxylase 4-like [Arachis ipaensis]	Metabolism;Metabolism;Metabolism;Metabolism	Global and overview maps;Global and overview maps;Carbohydrate metabolism;Energy metabolism	ko01100//Metabolic pathways;ko01200//Carbon metabolism;ko00620//Pyruvate metabolism;ko00710//Carbon fixation in photosynthetic organisms	K01595;K01595;K01595;K01595	-	GO:0004611//phosphoenolpyruvate carboxykinase activity	GO:0006101//citrate metabolic process	--
ncbi_112741171	0	0	0	68	34	48	0	0	0	3.35	1.837	2.303	0.001	2.49667	11.2858	8.67385e-11	5.15491e-09	GIP2	PREDICTED: basic 7S globulin 2-like [Arachis ipaensis]	-	-	-	-	-	-	-	--
ncbi_112788953	420	356	440	159	184	235	10.967	10.236	10.464	3.926	4.915	5.586	10.5557	4.809	-1.13421	8.79303e-11	5.19706e-09	NLP8	PREDICTED: protein NLP8-like isoform X1 [Arachis duranensis]	-	-	-	-	-	GO:0003677//DNA binding;GO:0005515//protein binding	-	RWP-RK
ncbi_112716564	185	194	189	68	87	78	8.032	8.874	7.199	2.694	3.783	3.015	8.035	3.164	-1.34455	9.09725e-11	5.36509e-09	FLA17	PREDICTED: fasciclin-like arabinogalactan protein 15 [Arachis duranensis]	-	-	-	-	-	-	-	--
ncbi_112702886	43	29	30	110	108	126	1.799	1.292	1.121	4.201	4.496	4.67	1.404	4.45567	1.6661	9.12844e-11	5.37759e-09	CAX3	PREDICTED: vacuolar cation/proton exchanger 3-like [Arachis duranensis]	-	-	-	-	GO:0031224//intrinsic component of membrane	GO:0015368//calcium:cation antiporter activity	GO:0006816//calcium ion transport;GO:0044763//single-organism cellular process	--
ncbi_112712616	28	58	83	1	1	2	2.154	4.663	5.548	0.069	0.075	0.134	4.12167	0.0926667	-5.47503	9.18017e-11	5.40112e-09	MAL	PREDICTED: alpha-methyl-mannoside-specific lectin [Arachis duranensis]	-	-	-	-	GO:0016020//membrane	GO:0030246//carbohydrate binding	-	--
ncbi_112771709	8	9	8	58	59	55	0.844	0.965	0.685	5.373	6.017	4.933	0.831333	5.441	2.71037	9.18845e-11	5.40112e-09	At5g22580	PREDICTED: stress-response A/B barrel domain-containing protein At5g22580 [Lupinus angustifolius]	-	-	-	-	GO:0009536//plastid	GO:0043169//cation binding	-	--
ncbi_112771111	2022	1490	2664	6406	5755	6098	221.944	172.746	257.779	640.496	631.104	593.847	217.49	621.816	1.51554	9.47835e-11	5.55939e-09	--	conglutin [Arachis hypogaea]	-	-	-	-	-	-	-	--
ncbi_112714655	0	2	4	57	45	40	0	0.136	0.227	3.349	2.9	2.289	0.121	2.846	4.55586	1.01969e-10	5.96139e-09	--	bromodomain-containing protein DDB_G0278469-like [Cajanus cajan]	-	-	-	-	-	-	-	--
ncbi_112733882	89	87	123	260	222	226	4.64	4.785	5.658	12.312	11.51	10.407	5.02767	11.4097	1.1823	1.05421e-10	6.14983e-09	At1g23390	PREDICTED: F-box/kelch-repeat protein At1g23390-like [Arachis ipaensis]	-	-	-	-	-	GO:0005515//protein binding	-	--
MSTRG.37443	393	416	484	204	234	236	12.343	13.794	13.399	5.835	7.341	6.575	13.1787	6.58367	-1.00124	1.05576e-10	6.15219e-09	--	uncharacterized protein DS421_13g441410 [Arachis hypogaea]	-	-	-	-	-	-	-	--
ncbi_112747341	88	98	104	230	211	216	4.187	4.976	4.365	10.045	10.085	9.147	4.50933	9.759	1.11382	1.10462e-10	6.41611e-09	7DLGT	PREDICTED: 7-deoxyloganetic acid glucosyltransferase-like isoform X1 [Arachis duranensis]	Metabolism	Global and overview maps	ko01110//Biosynthesis of secondary metabolites	K21373	-	GO:0016740//transferase activity	-	--
ncbi_112799957	88	98	104	230	211	216	4.187	4.976	4.365	10.045	10.085	9.147	4.50933	9.759	1.11382	1.10462e-10	6.41611e-09	7DLGT	PREDICTED: 7-deoxyloganetic acid glucosyltransferase-like isoform X1 [Arachis duranensis]	Metabolism	Global and overview maps	ko01110//Biosynthesis of secondary metabolites	K21373	-	GO:0016740//transferase activity	-	--
ncbi_112772201	34	38	19	112	111	105	3.365	3.999	1.67	10.169	11.053	9.251	3.01133	10.1577	1.75409	1.28144e-10	7.39529e-09	GRXC9	PREDICTED: glutaredoxin-C9-like [Arachis ipaensis]	-	-	-	-	-	-	GO:0044699//single-organism process	--
ncbi_112772893	12	20	18	70	84	78	1.712	3.012	2.263	9.093	11.968	9.908	2.329	10.323	2.14808	1.34091e-10	7.7219e-09	--	PREDICTED: cysteine-rich and transmembrane domain-containing protein A-like isoform X2 [Glycine max]	-	-	-	-	-	-	-	--
ncbi_112710633	118	137	149	40	53	43	6.157	7.555	6.885	1.906	2.769	2.008	6.86567	2.22767	-1.62387	1.34768e-10	7.75261e-09	NPF2.11	PREDICTED: protein NRT1/ PTR FAMILY 2.11-like [Arachis duranensis]	-	-	-	-	-	-	GO:0051234//establishment of localization	--
ncbi_112710809	124	119	138	47	44	35	12.791	12.954	12.541	4.408	4.481	3.234	12.762	4.041	-1.65907	1.36289e-10	7.82339e-09	HSP17.3-B	PREDICTED: 17.3 kDa class I heat shock protein-like [Arachis duranensis]	Genetic Information Processing	Folding, sorting and degradation	ko04141//Protein processing in endoplasmic reticulum	K13993	-	GO:0015485//cholesterol binding	GO:0009405//pathogenesis	--
ncbi_112802458	54	37	49	2	3	5	1.583	1.155	1.266	0.04	0.078	0.13	1.33467	0.0826667	-4.01303	1.37568e-10	7.8884e-09	KLCR2	PREDICTED: nephrocystin-3 [Arachis ipaensis]	-	-	-	-	GO:0005737//cytoplasm;GO:0005852//eukaryotic translation initiation factor 3 complex	GO:0003743//translation initiation factor activity;GO:0005515//protein binding	-	--
ncbi_112782878	160	122	189	57	55	52	6.871	5.545	7.191	2.224	2.348	1.969	6.53567	2.18033	-1.58379	1.4589e-10	8.3478e-09	FLA17	PREDICTED: fasciclin-like arabinogalactan protein 15 [Arachis duranensis]	-	-	-	-	-	-	-	--
ncbi_112755279	19	18	16	88	67	81	0.715	0.722	0.539	3.021	2.526	2.694	0.658667	2.747	2.06024	1.54371e-10	8.81437e-09	AS	PREDICTED: hydroquinone glucosyltransferase-like [Arachis ipaensis]	-	-	-	-	-	GO:0016757//transferase activity, transferring glycosyl groups	-	--
ncbi_112730423	88	84	124	26	30	18	3.889	3.92	4.843	1.047	1.325	0.706	4.21733	1.026	-2.0393	1.57172e-10	8.94583e-09	4CLL5	PREDICTED: 4-coumarate--CoA ligase-like 5 [Arachis ipaensis]	Metabolism;Metabolism;Metabolism	Global and overview maps;Global and overview maps;Lipid metabolism	ko01100//Metabolic pathways;ko01110//Biosynthesis of secondary metabolites;ko00592//alpha-Linolenic acid metabolism	K10526;K10526;K10526	GO:0042579//microbody	GO:0003824//catalytic activity;GO:0032550//purine ribonucleoside binding	GO:0001101//response to acid chemical;GO:0009694//jasmonic acid metabolic process;GO:0010243//response to organonitrogen compound;GO:0051707//response to other organism	--
ncbi_112799830	198	196	247	94	89	91	8.749	9.117	9.591	3.797	3.922	3.546	9.15233	3.755	-1.28533	1.58623e-10	9.01892e-09	NRAMP3	PREDICTED: metal transporter Nramp3-like [Arachis duranensis]	-	-	-	-	-	-	GO:0051234//establishment of localization	--
ncbi_112749555	64	76	91	195	188	185	3.773	4.735	4.698	10.431	11.034	9.659	4.402	10.3747	1.23683	1.68163e-10	9.54116e-09	PGRL1A	PREDICTED: PGR5-like protein 1B, chloroplastic isoform X1 [Arachis ipaensis]	-	-	-	-	GO:0005840//ribosome	GO:0003676//nucleic acid binding;GO:0003735//structural constituent of ribosome;GO:0008270//zinc ion binding	GO:0006351//transcription, DNA-templated;GO:0006412//translation	--
ncbi_112799817	8	5	6	44	56	57	0.301	0.199	0.199	1.503	2.097	1.901	0.233	1.83367	2.97633	1.74535e-10	9.86113e-09	GH3.1	PREDICTED: probable indole-3-acetic acid-amido synthetase GH3.1 [Arachis duranensis]	Environmental Information Processing	Signal transduction	ko04075//Plant hormone signal transduction	K14487	-	-	-	--
ncbi_112727776	177	142	191	61	73	59	12.49	10.551	11.848	3.949	5.153	3.719	11.6297	4.27367	-1.44426	1.84564e-10	1.03951e-08	--	ripening-related protein [Phaseolus vulgaris]	Metabolism	Metabolism of cofactors and vitamins	ko00760//Nicotinate and nicotinamide metabolism	K18551	-	GO:0008967//phosphoglycolate phosphatase activity;GO:0016787//hydrolase activity;GO:0016791//phosphatase activity;GO:0016862//intramolecular oxidoreductase activity, interconverting keto- and enol-groups;GO:0018784//(S)-2-haloacid dehalogenase activity	GO:0006805//xenobiotic metabolic process;GO:0008152//metabolic process;GO:0009853//photorespiration;GO:0015671//oxygen transport;GO:0019509//L-methionine biosynthetic process from methylthioadenosine;GO:0043094//cellular metabolic compound salvage	--
ncbi_112720332	65	57	112	13	16	14	1.636	1.525	2.476	0.31	0.392	0.313	1.879	0.338333	-2.47345	1.92389e-10	1.07906e-08	BGAL3	PREDICTED: beta-galactosidase 3-like [Arachis ipaensis]	-	-	-	-	GO:0005576//extracellular region	GO:0005488//binding;GO:0015925//galactosidase activity	GO:0006575//cellular modified amino acid metabolic process;GO:0006595//polyamine metabolic process;GO:0006725//cellular aromatic compound metabolic process;GO:0042546//cell wall biogenesis;GO:0044238//primary metabolic process;GO:0048509//regulation of meristem development;GO:0071555//cell wall organization	--
ncbi_112741394	237	253	352	101	113	139	8.228	9.272	10.773	3.182	3.931	4.278	9.42433	3.797	-1.31153	2.07179e-10	1.16081e-08	KOR	PREDICTED: endoglucanase 25-like [Arachis ipaensis]	-	-	-	-	-	GO:0004553//hydrolase activity, hydrolyzing O-glycosyl compounds	GO:0030243//cellulose metabolic process	--
ncbi_112783856	28	32	33	101	91	131	0.898	1.099	0.945	2.973	2.922	3.733	0.980667	3.20933	1.71044	2.09871e-10	1.17345e-08	MKP1	PREDICTED: protein-tyrosine-phosphatase MKP1-like [Arachis ipaensis]	-	-	-	-	GO:0005737//cytoplasm	GO:0008138//protein tyrosine/serine/threonine phosphatase activity	GO:0006470//protein dephosphorylation;GO:0006970//response to osmotic stress;GO:0009411//response to UV;GO:0009791//post-embryonic development;GO:0034645//cellular macromolecule biosynthetic process;GO:0044763//single-organism cellular process;GO:0044765//single-organism transport	--
ncbi_112792426	55	35	64	2	4	8	1.177	0.789	1.209	0.039	0.086	0.153	1.05833	0.0926667	-3.5136	2.19806e-10	1.22391e-08	CESA4	PREDICTED: LOW QUALITY PROTEIN: cellulose synthase A catalytic subunit 4 [UDP-forming]-like [Arachis duranensis]	-	-	-	-	GO:0031224//intrinsic component of membrane	GO:0016759//cellulose synthase activity;GO:0043169//cation binding	GO:0009617//response to bacterium;GO:0009620//response to fungus;GO:0009832//plant-type cell wall biogenesis;GO:0030243//cellulose metabolic process;GO:0045229//external encapsulating structure organization;GO:0045491//xylan metabolic process	--
ncbi_112755899	438	322	489	173	208	209	20.962	15.843	20.308	7.514	10.139	8.762	19.0377	8.805	-1.11246	2.21514e-10	1.23215e-08	HSF30	heat shock transcription factor A-2 [Arachis hypogaea subsp. hypogaea] [Arachis hypogaea]	-	-	-	-	GO:0044424//intracellular part	-	GO:0006355//regulation of transcription, DNA-templated;GO:0009408//response to heat	HSF
ncbi_112783881	111	101	113	36	37	24	4.831	4.654	4.347	1.431	1.613	0.929	4.61067	1.32433	-1.79971	2.56672e-10	1.41892e-08	CYP75B2	PREDICTED: flavonoid 3'-monooxygenase [Arachis ipaensis]	Metabolism;Metabolism;Metabolism;Metabolism	Global and overview maps;Global and overview maps;Biosynthesis of other secondary metabolites;Biosynthesis of other secondary metabolites	ko01100//Metabolic pathways;ko01110//Biosynthesis of secondary metabolites;ko00941//Flavonoid biosynthesis;ko00944//Flavone and flavonol biosynthesis	K05280;K05280;K05280;K05280	-	GO:0016491//oxidoreductase activity;GO:0046906//tetrapyrrole binding;GO:0046914//transition metal ion binding	GO:0044710//single-organism metabolic process	--
ncbi_112795868	60	41	44	152	148	122	3.214	2.322	2.077	7.469	7.936	5.814	2.53767	7.073	1.47882	2.57355e-10	1.42123e-08	GIP2	PREDICTED: basic 7S globulin-like [Arachis duranensis]	-	-	-	-	-	-	-	--
ncbi_112796273	5	12	6	60	46	64	0.279	0.708	0.295	3.052	2.566	3.171	0.427333	2.92967	2.7773	2.64357e-10	1.45841e-08	CHS	PREDICTED: stilbene synthase 3-like [Arachis duranensis]	Metabolism;Metabolism;Organismal Systems;Metabolism	Global and overview maps;Global and overview maps;Environmental adaptation;Biosynthesis of other secondary metabolites	ko01100//Metabolic pathways;ko01110//Biosynthesis of secondary metabolites;ko04712//Circadian rhythm - plant;ko00941//Flavonoid biosynthesis	K00660;K00660;K00660;K00660	GO:0016020//membrane	GO:0004315//3-oxoacyl-[acyl-carrier-protein] synthase activity;GO:0004421//hydroxymethylglutaryl-CoA synthase activity;GO:0005524//ATP binding;GO:0016747//transferase activity, transferring acyl groups other than amino-acyl groups;GO:0030983//mismatched DNA binding	GO:0006298//mismatch repair;GO:0006633//fatty acid biosynthetic process	--
ncbi_112698284	53	72	90	13	16	12	2.294	3.278	3.427	0.513	0.711	0.45	2.99967	0.558	-2.42647	2.78821e-10	1.53505e-08	4CL2	PREDICTED: 4-coumarate--CoA ligase 2-like [Arachis duranensis]	Metabolism;Metabolism;Metabolism;Metabolism;Metabolism	Global and overview maps;Global and overview maps;Biosynthesis of other secondary metabolites;Metabolism of cofactors and vitamins;Amino acid metabolism	ko01100//Metabolic pathways;ko01110//Biosynthesis of secondary metabolites;ko00940//Phenylpropanoid biosynthesis;ko00130//Ubiquinone and other terpenoid-quinone biosynthesis;ko00360//Phenylalanine metabolism	K01904;K01904;K01904;K01904;K01904	-	GO:0016405//CoA-ligase activity	-	--
ncbi_112716843	15	22	15	106	62	77	1.439	2.285	1.301	9.506	6.093	6.698	1.675	7.43233	2.14965	2.81389e-10	1.54761e-08	--	PREDICTED: protein SRC1-like [Arachis duranensis]	-	-	-	-	-	-	-	--
ncbi_112706954	476	388	549	245	234	252	10.634	9.637	11.926	5.26	5.269	5.079	10.7323	5.20267	-1.04464	3.30562e-10	1.80515e-08	LHW	PREDICTED: transcription factor LHW-like [Arachis duranensis]	-	-	-	-	-	-	-	--
ncbi_112795864	2	0	0	93	50	74	0.098	0	0	4.164	2.455	3.227	0.0326667	3.282	6.65061	3.36129e-10	1.83369e-08	GIP2	PREDICTED: basic 7S globulin 2-like [Arachis duranensis]	-	-	-	-	-	-	-	--
ncbi_112777424	0	1	0	105	42	84	0	0.034	0	3.068	1.346	2.39	0.0113333	2.268	7.6447	3.38344e-10	1.84391e-08	--	PREDICTED: protein SIEVE ELEMENT OCCLUSION B-like [Arachis ipaensis]	-	-	-	-	-	-	-	--
ncbi_112696225	32	40	43	104	111	161	2.318	3.064	2.746	6.844	8.032	10.348	2.70933	8.408	1.63382	3.57524e-10	1.94646e-08	OFP11	PREDICTED: transcription repressor OFP16-like [Arachis duranensis]	-	-	-	-	-	-	-	OFP
ncbi_112785442	29	44	55	0	0	0	1.406	2.252	2.35	0	0	0	2.00267	0.001	-10.9677	3.69977e-10	2.00615e-08	XTH31	PREDICTED: xyloglucan endotransglucosylase/hydrolase protein 31 [Arachis duranensis]	-	-	-	-	GO:0005576//extracellular region;GO:0030312//external encapsulating structure	GO:0016758//transferase activity, transferring hexosyl groups;GO:0016787//hydrolase activity	GO:0044042//glucan metabolic process;GO:0045229//external encapsulating structure organization	--
ncbi_112706394	53	62	99	176	187	225	2.745	3.386	4.494	8.278	9.647	10.29	3.54167	9.405	1.409	3.72735e-10	2.01704e-08	BCAT2	PREDICTED: branched-chain-amino-acid aminotransferase 2, chloroplastic-like [Arachis duranensis]	Metabolism;Metabolism;Metabolism;Metabolism;Metabolism;Metabolism;Metabolism;Metabolism;Metabolism	Global and overview maps;Global and overview maps;Global and overview maps;Amino acid metabolism;Amino acid metabolism;Global and overview maps;Metabolism of cofactors and vitamins;Amino acid metabolism;Biosynthesis of other secondary metabolites	ko01100//Metabolic pathways;ko01110//Biosynthesis of secondary metabolites;ko01230//Biosynthesis of amino acids;ko00270//Cysteine and methionine metabolism;ko00280//Valine, leucine and isoleucine degradation;ko01210//2-Oxocarboxylic acid metabolism;ko00770//Pantothenate and CoA biosynthesis;ko00290//Valine, leucine and isoleucine biosynthesis;ko00966//Glucosinolate biosynthesis	K00826;K00826;K00826;K00826;K00826;K00826;K00826;K00826;K00826	-	GO:0003824//catalytic activity;GO:0004084//branched-chain-amino-acid transaminase activity;GO:0008696//4-amino-4-deoxychorismate lyase activity;GO:0047810//D-alanine:2-oxoglutarate aminotransferase activity	GO:0008153//para-aminobenzoic acid biosynthetic process;GO:0009082//branched-chain amino acid biosynthetic process;GO:0009396//folic acid-containing compound biosynthetic process;GO:0019480//L-alanine oxidation to pyruvate via D-alanine	--
ncbi_112782610	53	40	48	147	123	131	1.903	1.522	1.525	4.816	4.419	4.19	1.65	4.475	1.43942	3.76736e-10	2.0346e-08	CYP710A11	PREDICTED: cytochrome P450 710A1-like [Arachis ipaensis]	Metabolism;Metabolism;Metabolism	Global and overview maps;Global and overview maps;Lipid metabolism	ko01100//Metabolic pathways;ko01110//Biosynthesis of secondary metabolites;ko00100//Steroid biosynthesis	K09832;K09832;K09832	GO:0005575//cellular_component;GO:0005622//intracellular;GO:0005623//cell;GO:0005737//cytoplasm;GO:0005783//endoplasmic reticulum;GO:0012505//endomembrane system;GO:0016020//membrane;GO:0016021//integral component of membrane;GO:0031224//intrinsic component of membrane;GO:0043226//organelle;GO:0043227//membrane-bounded organelle;GO:0043229//intracellular organelle;GO:0043231//intracellular membra…	GO:0000249//C-22 sterol desaturase activity;GO:0003674//molecular_function;GO:0003824//catalytic activity;GO:0004497//monooxygenase activity;GO:0005488//binding;GO:0005506//iron ion binding;GO:0008967//phosphoglycolate phosphatase activity;GO:0016491//oxidoreductase activity;GO:0016705//oxidoreductase activity, acting on paired donors, with incorporation or reduction of molecular oxygen;GO:001671…	GO:0006066//alcohol metabolic process;GO:0006629//lipid metabolic process;GO:0006694//steroid biosynthetic process;GO:0006696//ergosterol biosynthetic process;GO:0008150//biological_process;GO:0008152//metabolic process;GO:0008202//steroid metabolic process;GO:0008204//ergosterol metabolic process;GO:0008610//lipid biosynthetic process;GO:0009058//biosynthetic process;GO:0009853//photorespiration…	--
ncbi_112697844	18	25	16	92	62	106	1.017	1.452	0.751	4.608	3.434	5.172	1.07333	4.40467	2.03693	3.78525e-10	2.04017e-08	AMY1.1	PREDICTED: alpha-amylase-like [Arachis ipaensis]	Metabolism;Metabolism	Global and overview maps;Carbohydrate metabolism	ko01100//Metabolic pathways;ko00500//Starch and sucrose metabolism	K01176;K01176	-	GO:0016160//amylase activity;GO:0046872//metal ion binding	GO:0044238//primary metabolic process	--
ncbi_112756142	18	25	16	92	62	106	1.017	1.452	0.751	4.608	3.434	5.172	1.07333	4.40467	2.03693	3.78525e-10	2.04017e-08	AMY1.1	PREDICTED: alpha-amylase-like [Arachis ipaensis]	Metabolism;Metabolism	Global and overview maps;Carbohydrate metabolism	ko01100//Metabolic pathways;ko00500//Starch and sucrose metabolism	K01176;K01176	-	GO:0016160//amylase activity;GO:0046872//metal ion binding	GO:0044238//primary metabolic process	--
ncbi_112754914	48	45	53	8	5	3	2.416	2.391	2.351	0.367	0.251	0.134	2.386	0.250667	-3.25075	3.97098e-10	2.1275e-08	APY2	PREDICTED: nucleoside-triphosphatase-like [Arachis duranensis]	Metabolism;Metabolism	Nucleotide metabolism;Nucleotide metabolism	ko00230//Purine metabolism;ko00240//Pyrimidine metabolism	K14641;K14641	-	GO:0003824//catalytic activity;GO:0005488//binding	-	--
ncbi_112721073	377	296	358	180	158	180	22.893	18.961	19.175	9.934	9.558	9.675	20.343	9.72233	-1.06516	3.98795e-10	2.13447e-08	YAB1	PREDICTED: protein YABBY 4-like [Arachis duranensis]	-	-	-	-	-	-	GO:0007275//multicellular organism development	C2C2-YABBY
MSTRG.5758	224	365	326	115	131	147	36.138	62.172	46.361	16.898	21.111	21.038	48.2237	19.6823	-1.29284	4.41794e-10	2.35059e-08	MT2	metallothionein-like protein [Arachis hypogaea]	-	-	-	-	-	GO:0046914//transition metal ion binding	GO:0006605//protein targeting;GO:0006970//response to osmotic stress;GO:0007275//multicellular organism development;GO:0009653//anatomical structure morphogenesis;GO:0009746//response to hexose;GO:0009891//positive regulation of biosynthetic process;GO:0010038//response to metal ion;GO:0032535//regulation of cellular component size;GO:0042044//fluid transport;GO:0043067//regulation of programmed …	--
ncbi_112702553	39	58	44	131	149	126	3.523	5.504	3.535	10.782	13.416	10.109	4.18733	11.4357	1.44944	4.43398e-10	2.35447e-08	NUDT4	PREDICTED: nudix hydrolase 18, mitochondrial-like isoform X1 [Arachis duranensis]	-	-	-	-	-	GO:0003824//catalytic activity	-	--
ncbi_112765103	65	56	70	168	156	157	6.303	5.215	5.982	14.999	15.086	13.523	5.83333	14.536	1.31724	4.50627e-10	2.3905e-08	At3g07680	PREDICTED: transmembrane emp24 domain-containing protein p24beta2 isoform X1 [Arachis duranensis]	-	-	-	-	GO:0000139//Golgi membrane;GO:0030133//transport vesicle;GO:0031224//intrinsic component of membrane	-	GO:0006810//transport;GO:0008104//protein localization;GO:0033554//cellular response to stress	--
ncbi_112758263	197	280	306	118	86	119	11.417	17.114	15.609	6.204	5.001	6.087	14.7133	5.764	-1.35198	4.87666e-10	2.57683e-08	AKR1	PREDICTED: probable aldo-keto reductase 1 [Arachis ipaensis]	-	-	-	-	-	GO:0003677//DNA binding;GO:0047834//D-threo-aldose 1-dehydrogenase activity	-	--
ncbi_112798616	132	86	135	264	243	307	6.808	4.679	6.145	12.397	12.53	14.076	5.87733	13.001	1.14539	4.88838e-10	2.58049e-08	--	PREDICTED: uncharacterized protein LOC107479892 [Arachis duranensis]	-	-	-	-	-	-	GO:0006323//DNA packaging	--
ncbi_112755820	79	74	89	212	161	213	2.753	2.751	2.753	6.773	5.647	6.629	2.75233	6.34967	1.20603	4.95706e-10	2.61162e-08	LECRK91	PREDICTED: L-type lectin-domain containing receptor kinase IX.1-like [Arachis ipaensis]	-	-	-	-	-	GO:0004672//protein kinase activity;GO:0005524//ATP binding;GO:0030246//carbohydrate binding	GO:0006468//protein phosphorylation	--
ncbi_112703340	56	50	51	10	4	7	1.807	1.721	1.466	0.296	0.13	0.202	1.66467	0.209333	-2.99136	5.06508e-10	2.66593e-08	PHT1-3	PREDICTED: probable inorganic phosphate transporter 1-3 [Arachis duranensis]	-	-	-	-	-	GO:0005215//transporter activity	GO:0044763//single-organism cellular process	--
ncbi_112705351	9	11	18	69	58	73	0.3	0.387	0.529	2.066	1.881	2.129	0.405333	2.02533	2.32098	5.37138e-10	2.80793e-08	CNGC4	PREDICTED: cyclic nucleotide-gated ion channel 4-like [Arachis duranensis]	-	-	-	-	GO:0031224//intrinsic component of membrane	GO:0005515//protein binding;GO:0015075//ion transmembrane transporter activity;GO:0030551//cyclic nucleotide binding	GO:0006873//cellular ion homeostasis;GO:0030001//metal ion transport;GO:0033554//cellular response to stress	--
ncbi_112796275	10	11	12	67	45	80	0.551	0.64	0.583	3.363	2.477	3.911	0.591333	3.25033	2.45854	5.47749e-10	2.86062e-08	CHS	PREDICTED: stilbene synthase 3-like [Arachis duranensis]	Metabolism;Metabolism;Organismal Systems;Metabolism	Global and overview maps;Global and overview maps;Environmental adaptation;Biosynthesis of other secondary metabolites	ko01100//Metabolic pathways;ko01110//Biosynthesis of secondary metabolites;ko04712//Circadian rhythm - plant;ko00941//Flavonoid biosynthesis	K00660;K00660;K00660;K00660	GO:0016020//membrane	GO:0004315//3-oxoacyl-[acyl-carrier-protein] synthase activity;GO:0004421//hydroxymethylglutaryl-CoA synthase activity;GO:0016747//transferase activity, transferring acyl groups other than amino-acyl groups	GO:0006633//fatty acid biosynthetic process	--
ncbi_112734921	233	193	272	106	96	105	18.131	15.835	18.657	7.522	7.488	7.233	17.541	7.41433	-1.24234	5.61408e-10	2.92911e-08	--	PREDICTED: uncharacterized protein LOC107631943 [Arachis ipaensis]	-	-	-	-	-	-	-	--
MSTRG.13388	382	257	405	159	165	156	12.87	9.142	12.027	4.879	5.553	4.662	11.3463	5.03133	-1.17321	5.62455e-10	2.93174e-08	YUC5	probable indole-3-pyruvate monooxygenase YUCCA10 [Arachis hypogaea]	Metabolism;Metabolism	Global and overview maps;Amino acid metabolism	ko01100//Metabolic pathways;ko00380//Tryptophan metabolism	K11816;K11816	-	GO:0000166//nucleotide binding;GO:0016491//oxidoreductase activity	GO:0009725//response to hormone;GO:0009850//auxin metabolic process	--
ncbi_112751877	392	334	440	204	169	215	12.611	11.354	12.466	5.98	5.438	6.139	12.1437	5.85233	-1.05312	5.77408e-10	3.00096e-08	--	PREDICTED: F-box/kelch-repeat protein At3g23880-like [Arachis duranensis]	-	-	-	-	-	-	-	--
ncbi_112791876	52	74	75	1	0	1	5.611	8.431	7.134	0.098	0	0.096	7.05867	0.0646667	-6.77023	5.85034e-10	3.02999e-08	TRX2	PREDICTED: thioredoxin H2-like [Arachis duranensis]	-	-	-	-	GO:0005737//cytoplasm	GO:0003756//protein disulfide isomerase activity;GO:0015036//disulfide oxidoreductase activity;GO:0016209//antioxidant activity;GO:0016491//oxidoreductase activity	GO:0006457//protein folding;GO:0055114//oxidation-reduction process	--
ncbi_112720549	230	234	255	118	99	120	9.547	10.282	9.359	4.449	4.112	4.44	9.72933	4.33367	-1.16675	5.85245e-10	3.02999e-08	NRAMP3	PREDICTED: metal transporter Nramp3-like [Arachis ipaensis]	-	-	-	-	-	-	GO:0051234//establishment of localization	--
ncbi_112706216	25	27	32	116	73	120	1.952	2.225	2.168	8.248	5.693	8.287	2.115	7.40933	1.80869	5.86313e-10	3.03105e-08	CG5412	PREDICTED: UPF0483 protein AGAP003155-like [Arachis duranensis]	-	-	-	-	-	-	GO:0001101//response to acid chemical;GO:0006812//cation transport;GO:0009692//ethylene metabolic process;GO:0009694//jasmonic acid metabolic process;GO:0051707//response to other organism	--
ncbi_112696386	54	39	46	143	118	135	2.833	2.179	2.146	6.892	6.237	6.354	2.386	6.49433	1.44459	5.92751e-10	3.06003e-08	TLP1	PREDICTED: thaumatin-like protein 1 [Arachis duranensis]	-	-	-	-	-	-	-	--
ncbi_112706387	363	306	367	177	132	192	14.422	12.821	12.843	6.419	5.252	6.764	13.362	6.145	-1.12065	6.22395e-10	3.20691e-08	MAP70.5	PREDICTED: microtubule-associated protein 70-5-like [Arachis duranensis]	-	-	-	-	-	GO:0005524//ATP binding;GO:0008017//microtubule binding	GO:0007010//cytoskeleton organization;GO:0007059//chromosome segregation;GO:0030261//chromosome condensation	--
ncbi_112707966	196	144	199	83	48	66	5.335	4.135	4.764	2.047	1.309	1.586	4.74467	1.64733	-1.52617	6.39473e-10	3.29176e-08	BGAL10	PREDICTED: beta-galactosidase 10 [Arachis duranensis]	-	-	-	-	GO:0009341//beta-galactosidase complex	GO:0004565//beta-galactosidase activity;GO:0030246//carbohydrate binding	GO:0005975//carbohydrate metabolic process	--
ncbi_112732406	51	65	53	158	135	152	3.464	4.711	3.174	9.806	9.157	9.163	3.783	9.37533	1.30934	6.41389e-10	3.29847e-08	SWEET4	PREDICTED: bidirectional sugar transporter SWEET4-like [Arachis duranensis]	-	-	-	-	GO:0016021//integral component of membrane	GO:0015114//phosphate ion transmembrane transporter activity	GO:0035435//phosphate ion transmembrane transport	--
ncbi_112741600	73	58	68	171	144	190	6.839	5.764	5.621	14.604	13.541	15.833	6.07467	14.6593	1.27094	6.65169e-10	3.41424e-08	--	complex 1 protein, LYR family protein [Medicago truncatula]	-	-	-	-	-	-	-	--
ncbi_112712424	50	72	78	17	8	11	2.562	3.868	3.508	0.793	0.395	0.498	3.31267	0.562	-2.55935	6.75211e-10	3.45919e-08	--	PREDICTED: extensin-3-like, partial [Arachis duranensis]	-	-	-	-	-	GO:0005199//structural constituent of cell wall	GO:0009664//plant-type cell wall organization	--
ncbi_112776959	90	88	101	237	182	216	8.374	8.676	8.259	20.092	16.918	17.866	8.43633	18.292	1.11652	7.62818e-10	3.8895e-08	psaD	PREDICTED: photosystem I reaction center subunit II, chloroplastic-like [Arachis duranensis]	Metabolism;Metabolism	Global and overview maps;Energy metabolism	ko01100//Metabolic pathways;ko00195//Photosynthesis	K02692;K02692	GO:0009521//photosystem;GO:0043231//intracellular membrane-bounded organelle	-	GO:0044237//cellular metabolic process	--
ncbi_112734960	83	84	103	217	189	206	2.669	2.866	2.928	6.37	6.094	5.898	2.821	6.12067	1.11748	8.06773e-10	4.10197e-08	CAMRLK	PREDICTED: probable LRR receptor-like serine/threonine-protein kinase At2g24230 [Arachis ipaensis]	-	-	-	-	-	GO:0004672//protein kinase activity;GO:0005515//protein binding;GO:0005524//ATP binding	GO:0006468//protein phosphorylation	--
ncbi_112741416	354	271	375	167	135	175	22.388	18.105	20.931	9.616	8.545	9.822	20.4747	9.32767	-1.13425	8.64864e-10	4.38078e-08	BOI	PREDICTED: E3 ubiquitin-protein ligase BOI-like isoform X1 [Arachis ipaensis]	-	-	-	-	-	-	-	--
ncbi_112710410	98	98	135	215	252	282	8.189	8.611	9.894	16.356	20.991	20.826	8.898	19.391	1.12383	8.66009e-10	4.38246e-08	ABP20	PREDICTED: auxin-binding protein ABP20-like [Arachis duranensis]	-	-	-	-	-	-	GO:0044699//single-organism process	--
ncbi_112695629	141	173	277	51	60	83	7.786	10.111	13.483	2.565	3.309	4.066	10.46	3.31333	-1.65853	8.83121e-10	4.46486e-08	MYB61	PREDICTED: transcription factor MYB86-like [Arachis ipaensis]	Organismal Systems	Environmental adaptation	ko04626//Plant-pathogen interaction	K09422	GO:0005634//nucleus	GO:0003676//nucleic acid binding;GO:0005524//ATP binding;GO:0016818//hydrolase activity, acting on acid anhydrides, in phosphorus-containing anhydrides	GO:0006338//chromatin remodeling	ARR-B
ncbi_112741889	42	52	52	138	139	122	3.877	5.068	4.232	11.603	12.818	9.991	4.39233	11.4707	1.38489	9.56941e-10	4.83354e-08	--	DUF4228 domain protein [Medicago truncatula]	-	-	-	-	-	-	-	--
MSTRG.16154	205	166	244	81	86	91	9.186	7.728	9.472	3.322	3.836	3.614	8.79533	3.59067	-1.29249	9.65906e-10	4.87425e-08	--	ABC transporter G family member [Arachis hypogaea]	-	-	-	-	-	-	-	--
ncbi_112723402	26	40	39	126	93	120	1.399	2.315	1.855	6.245	5.058	5.806	1.85633	5.703	1.61927	1.00895e-09	5.07721e-08	ChiC	PREDICTED: acidic mammalian chitinase-like [Arachis ipaensis]	Metabolism;Metabolism	Global and overview maps;Carbohydrate metabolism	ko01100//Metabolic pathways;ko00520//Amino sugar and nucleotide sugar metabolism	K01183;K01183	GO:0000323//lytic vacuole;GO:0005575//cellular_component;GO:0005576//extracellular region;GO:0005615//extracellular space;GO:0005622//intracellular;GO:0005623//cell;GO:0005737//cytoplasm;GO:0005764//lysosome;GO:0005773//vacuole;GO:0012505//endomembrane system;GO:0030141//secretory granule;GO:0031410//cytoplasmic vesicle;GO:0031974//membrane-enclosed lumen;GO:0031982//vesicle;GO:0031983//vesicle l…	GO:0003674//molecular_function;GO:0003824//catalytic activity;GO:0004553//hydrolase activity, hydrolyzing O-glycosyl compounds;GO:0004568//chitinase activity;GO:0005488//binding;GO:0008061//chitin binding;GO:0008144//drug binding;GO:0008843//endochitinase activity;GO:0016787//hydrolase activity;GO:0016798//hydrolase activity, acting on glycosyl bonds;GO:0097367//carbohydrate derivative binding	GO:0000272//polysaccharide catabolic process;GO:0001775//cell activation;GO:0002252//immune effector process;GO:0002263//cell activation involved in immune response;GO:0002274//myeloid leukocyte activation;GO:0002275//myeloid cell activation involved in immune response;GO:0002283//neutrophil activation involved in immune response;GO:0002366//leukocyte activation involved in immune response;GO:000…	--
ncbi_112796251	16	14	20	89	60	74	0.879	0.812	0.969	4.474	3.278	3.6	0.886667	3.784	2.09345	1.02017e-09	5.12887e-08	CHS	resveratrol synthase [Arachis hypogaea]	Metabolism;Metabolism;Organismal Systems;Metabolism	Global and overview maps;Global and overview maps;Environmental adaptation;Biosynthesis of other secondary metabolites	ko01100//Metabolic pathways;ko01110//Biosynthesis of secondary metabolites;ko04712//Circadian rhythm - plant;ko00941//Flavonoid biosynthesis	K00660;K00660;K00660;K00660	GO:0016020//membrane	GO:0004315//3-oxoacyl-[acyl-carrier-protein] synthase activity;GO:0004421//hydroxymethylglutaryl-CoA synthase activity;GO:0016747//transferase activity, transferring acyl groups other than amino-acyl groups	GO:0006633//fatty acid biosynthetic process	--
ncbi_112743640	3	2	1	54	22	59	0.145	0.1	0.04	2.103	0.916	2.227	0.095	1.74867	4.20218	1.04898e-09	5.25896e-08	CAX3	PREDICTED: vacuolar cation/proton exchanger 3-like [Arachis duranensis]	-	-	-	-	GO:0031224//intrinsic component of membrane	GO:0015368//calcium:cation antiporter activity	GO:0006816//calcium ion transport;GO:0044763//single-organism cellular process	--
ncbi_112736335	142	164	213	72	46	71	7.864	9.583	10.372	3.645	2.549	3.493	9.273	3.229	-1.52195	1.0749e-09	5.37388e-08	CYSEP	PREDICTED: vignain-like [Arachis ipaensis]	-	-	-	-	-	GO:0070011//peptidase activity, acting on L-amino acid peptides	-	--
ncbi_112802850	131	131	186	325	282	334	14.892	15.79	18.689	33.735	32.077	33.726	16.457	33.1793	1.01158	1.099e-09	5.48423e-08	ATG8F	PREDICTED: autophagy-related protein 8f [Arachis duranensis]	Cellular Processes	Transport and catabolism	ko04136//Autophagy - other	K08341	GO:0015630//microtubule cytoskeleton;GO:0030659//cytoplasmic vesicle membrane	-	GO:0008104//protein localization;GO:0044248//cellular catabolic process;GO:0051234//establishment of localization	--
ncbi_112786742	6	17	7	65	61	56	0.217	0.648	0.223	2.132	2.202	1.801	0.362667	2.045	2.49538	1.12128e-09	5.58501e-08	ABCG11	PREDICTED: ABC transporter G family member 11-like [Arachis ipaensis]	-	-	-	-	-	GO:0017111//nucleoside-triphosphatase activity;GO:0032550//purine ribonucleoside binding	-	--
ncbi_112747830	261	240	432	124	130	131	22.118	21.503	32.324	9.553	10.993	9.841	25.315	10.129	-1.3215	1.1305e-09	5.61022e-08	TIFY10B	PREDICTED: protein TIFY 10b-like [Arachis duranensis]	Environmental Information Processing	Signal transduction	ko04075//Plant hormone signal transduction	K13464	-	-	-	Tify
ncbi_112800384	261	240	432	124	130	131	22.118	21.503	32.324	9.553	10.993	9.841	25.315	10.129	-1.3215	1.1305e-09	5.61022e-08	TIFY10B	PREDICTED: protein TIFY 10b-like [Arachis duranensis]	Environmental Information Processing	Signal transduction	ko04075//Plant hormone signal transduction	K13464	-	-	-	Tify
ncbi_112765799	0	1	5	51	35	41	0	0.069	0.288	3.032	2.282	2.374	0.119	2.56267	4.42861	1.13327e-09	5.61874e-08	EXPA8	PREDICTED: expansin-A8-like [Arachis ipaensis]	-	-	-	-	GO:0030312//external encapsulating structure	-	GO:0071555//cell wall organization	--
MSTRG.2710	396	329	444	196	151	221	29.56	25.91	29.229	13.347	11.289	14.625	28.233	13.087	-1.10925	1.14676e-09	5.68042e-08	RPS8	40S ribosomal protein [Arachis hypogaea]	Genetic Information Processing	Translation	ko03010//Ribosome	K02995	GO:0009536//plastid;GO:0030529//intracellular ribonucleoprotein complex	GO:0003723//RNA binding;GO:0005198//structural molecule activity	GO:0010467//gene expression	--
ncbi_112796262	6	8	11	60	38	74	0.317	0.461	0.512	2.885	2.003	3.452	0.43	2.78	2.69268	1.148e-09	5.68133e-08	CHS	PREDICTED: stilbene synthase 1-like [Arachis duranensis]	Metabolism;Metabolism;Organismal Systems;Metabolism	Global and overview maps;Global and overview maps;Environmental adaptation;Biosynthesis of other secondary metabolites	ko01100//Metabolic pathways;ko01110//Biosynthesis of secondary metabolites;ko04712//Circadian rhythm - plant;ko00941//Flavonoid biosynthesis	K00660;K00660;K00660;K00660	GO:0016020//membrane	GO:0004315//3-oxoacyl-[acyl-carrier-protein] synthase activity;GO:0004421//hydroxymethylglutaryl-CoA synthase activity;GO:0016747//transferase activity, transferring acyl groups other than amino-acyl groups	GO:0006633//fatty acid biosynthetic process	--
MSTRG.33592	40	38	43	3	1	3	3.202	3.211	3.034	0.219	0.08	0.213	3.149	0.170667	-4.20564	1.15193e-09	5.69557e-08	--	Ribonuclease H [Arachis hypogaea]	-	-	-	-	-	-	-	--
ncbi_112715865	360	274	345	163	156	173	8.048	6.462	6.803	3.312	3.486	3.43	7.10433	3.40933	-1.05921	1.15935e-09	5.72699e-08	CESA6	PREDICTED: cellulose synthase A catalytic subunit 6 [UDP-forming]-like [Arachis ipaensis]	-	-	-	-	GO:0031224//intrinsic component of membrane	GO:0016759//cellulose synthase activity;GO:0046914//transition metal ion binding	GO:0030243//cellulose metabolic process;GO:0045229//external encapsulating structure organization	--
ncbi_112796849	218	227	249	108	73	119	11.033	12.129	11.108	4.978	3.69	5.342	11.4233	4.67	-1.29049	1.19767e-09	5.90004e-08	AS1	PREDICTED: transcription factor AS1-like [Arachis duranensis]	Organismal Systems	Environmental adaptation	ko04626//Plant-pathogen interaction	K09422	-	GO:0005488//binding	-	ARR-B
MSTRG.22262	253	244	270	101	147	102	14.614	14.906	13.745	5.308	8.489	5.235	14.4217	6.344	-1.18477	1.25328e-09	6.14588e-08	MNS4	alpha-mannosidase I MNS4 isoform X1 [Arachis ipaensis]	Genetic Information Processing	Translation	ko03008//Ribosome biogenesis in eukaryotes	K07179	-	GO:0016787//hydrolase activity;GO:0046872//metal ion binding	-	--
ncbi_112772403	266	274	281	125	130	154	5.53	6.51	5.159	2.595	2.93	2.864	5.733	2.79633	-1.03575	1.27064e-09	6.22532e-08	TPS1	PREDICTED: alpha,alpha-trehalose-phosphate synthase [UDP-forming] 1-like isoform X1 [Arachis ipaensis]	Metabolism;Metabolism	Global and overview maps;Carbohydrate metabolism	ko01100//Metabolic pathways;ko00500//Starch and sucrose metabolism	K16055;K16055	GO:0016471//vacuolar proton-transporting V-type ATPase complex	GO:0003824//catalytic activity;GO:0003825//alpha,alpha-trehalose-phosphate synthase (UDP-forming) activity;GO:0004373//glycogen (starch) synthase activity;GO:0004805//trehalose-phosphatase activity;GO:0008553//hydrogen-exporting ATPase activity, phosphorylative mechanism;GO:0009011//starch synthase activity;GO:0016757//transferase activity, transferring glycosyl groups;GO:0016787//hydrolase activ…	GO:0005978//glycogen biosynthetic process;GO:0005992//trehalose biosynthetic process;GO:0006970//response to osmotic stress;GO:0008152//metabolic process;GO:0009058//biosynthetic process;GO:0015991//ATP hydrolysis coupled proton transport	--
ncbi_112786322	0	0	0	45	35	30	0	0	0	2.245	1.915	1.47	0.001	1.87667	10.874	1.30512e-09	6.37685e-08	--	root cap/late embryogenesis-like protein [Medicago truncatula]	-	-	-	-	-	GO:0004867//serine-type endopeptidase inhibitor activity	GO:0030212//hyaluronan metabolic process	--
ncbi_112733852	11	13	15	70	59	62	1.322	1.649	1.589	7.662	7.083	6.61	1.52	7.11833	2.22747	1.31286e-09	6.4059e-08	--	PREDICTED: lysine-rich arabinogalactan protein 19-like [Vigna angularis]	-	-	-	-	-	-	-	--
ncbi_112723224	14	9	11	95	54	49	1.754	1.248	1.224	11.07	6.85	5.513	1.40867	7.811	2.47118	1.31345e-09	6.4059e-08	PR10.2E	PREDICTED: pathogenesis-related protein 2-like [Arachis ipaensis]	-	-	-	-	-	-	GO:0006952//defense response	--
ncbi_112777281	56	34	64	7	8	4	2.102	1.348	2.133	0.239	0.3	0.133	1.861	0.224	-3.05451	1.33213e-09	6.49117e-08	--	DnaJ heat shock amino-terminal domain protein [Medicago truncatula]	-	-	-	-	-	-	-	--
ncbi_112716402	51	80	84	13	18	14	3.246	5.336	4.678	0.748	1.136	0.785	4.42	0.889667	-2.31271	1.33439e-09	6.49627e-08	EXPA15	PREDICTED: expansin-A10-like [Arachis duranensis]	-	-	-	-	GO:0030312//external encapsulating structure	-	GO:0071555//cell wall organization	--
ncbi_112696886	47	34	37	106	122	121	2.093	1.614	1.47	4.347	5.466	4.822	1.72567	4.87833	1.49923	1.3993e-09	6.78773e-08	At3g55350	protein ALP1-like [Cajanus cajan]	-	-	-	-	-	GO:0003779//actin binding;GO:0016788//hydrolase activity, acting on ester bonds	GO:0007010//cytoskeleton organization	--
ncbi_112751728	67	46	61	6	11	12	2.805	2.02	2.257	0.247	0.473	0.46	2.36067	0.393333	-2.58537	1.41266e-09	6.84023e-08	BAG1	PREDICTED: BAG family molecular chaperone regulator 3-like [Arachis duranensis]	-	-	-	-	-	GO:0005515//protein binding;GO:0051087//chaperone binding	-	--
ncbi_112706253	57	46	45	146	115	146	1.269	1.079	0.887	2.97	2.572	2.905	1.07833	2.81567	1.38467	1.43831e-09	6.95191e-08	CTR1	PREDICTED: serine/threonine-protein kinase CTR1-like [Arachis duranensis]	-	-	-	-	-	GO:0016301//kinase activity	GO:0006796//phosphate-containing compound metabolic process	--
ncbi_112714420	272	287	326	134	128	170	12.515	14.03	13.235	5.635	5.904	6.922	13.26	6.15367	-1.10756	1.46008e-09	7.04448e-08	--	PREDICTED: uncharacterized protein LOC107462351 [Arachis duranensis]	-	-	-	-	-	-	-	--
ncbi_112766489	59	107	74	17	23	11	3.926	7.523	4.343	1.006	1.531	0.622	5.264	1.053	-2.32165	1.4615e-09	7.04502e-08	ACO1	PREDICTED: 1-aminocyclopropane-1-carboxylate oxidase [Arachis ipaensis]	Metabolism;Metabolism;Metabolism	Global and overview maps;Global and overview maps;Amino acid metabolism	ko01100//Metabolic pathways;ko01110//Biosynthesis of secondary metabolites;ko00270//Cysteine and methionine metabolism	K05933;K05933;K05933	-	GO:0016705//oxidoreductase activity, acting on paired donors, with incorporation or reduction of molecular oxygen;GO:0043169//cation binding	GO:0044710//single-organism metabolic process	--
ncbi_112708074	33	18	16	95	85	83	2.038	1.174	0.871	5.343	5.243	4.568	1.361	5.05133	1.892	1.52233e-09	7.3186e-08	MYB2	PREDICTED: myb-related protein 308-like [Arachis duranensis]	Organismal Systems	Environmental adaptation	ko04626//Plant-pathogen interaction	K09422	-	GO:0042974//retinoic acid receptor binding	GO:0006355//regulation of transcription, DNA-templated	ARR-B
ncbi_112711025	26	38	70	141	142	155	0.711	1.115	1.707	3.574	3.943	3.829	1.17767	3.782	1.68322	1.55313e-09	7.455e-08	EIN4	PREDICTED: protein EIN4-like [Arachis duranensis]	Environmental Information Processing;Environmental Information Processing	Signal transduction;Signal transduction	ko04075//Plant hormone signal transduction;ko04016//MAPK signaling pathway - plant	K14509;K14509	GO:0031090//organelle membrane	GO:0004672//protein kinase activity;GO:0060089//molecular transducer activity	GO:0000160//phosphorelay signal transduction system;GO:0006468//protein phosphorylation	ARR-B
ncbi_112797492	5	9	9	40	64	55	0.152	0.288	0.241	1.106	1.94	1.481	0.227	1.509	2.73283	1.6168e-09	7.71765e-08	--	PREDICTED: uncharacterized protein LOC107485824 [Arachis duranensis]	-	-	-	-	-	-	-	--
ncbi_112764565	265	302	362	155	163	137	11.064	13.309	13.319	5.882	6.809	5.057	12.564	5.916	-1.0866	1.63919e-09	7.8176e-08	At4g32940	PREDICTED: vacuolar-processing enzyme-like [Arachis ipaensis]	-	-	-	-	-	GO:0003824//catalytic activity	GO:0019538//protein metabolic process	--
MSTRG.29419	82	93	94	187	193	218	4.052	4.852	4.093	8.416	9.522	9.555	4.33233	9.16433	1.08089	1.64845e-09	7.84783e-08	WER	MYB5 [Chrysanthemum x morifolium]	Organismal Systems	Environmental adaptation	ko04626//Plant-pathogen interaction	K09422	GO:0043231//intracellular membrane-bounded organelle	GO:0001071//nucleic acid binding transcription factor activity;GO:0003676//nucleic acid binding	GO:0006355//regulation of transcription, DNA-templated;GO:0010053//root epidermal cell differentiation;GO:0030855//epithelial cell differentiation	--
ncbi_112801206	105	128	127	41	37	47	3.601	4.621	3.817	1.267	1.259	1.429	4.013	1.31833	-1.60597	1.6528e-09	7.86162e-08	EGY3	PREDICTED: probable zinc metallopeptidase EGY3, chloroplastic [Arachis duranensis]	-	-	-	-	-	GO:0004222//metalloendopeptidase activity	GO:0006508//proteolysis	--
MSTRG.964	402	404	430	147	239	224	14.935	15.847	14.082	4.974	8.87	7.383	14.9547	7.07567	-1.07966	1.67257e-09	7.94159e-08	MOR1	probable transcription factor KAN4 [Arachis ipaensis]	-	-	-	-	GO:0005737//cytoplasm;GO:0015630//microtubule cytoskeleton	-	GO:0000280//nuclear division;GO:0022402//cell cycle process;GO:0044238//primary metabolic process;GO:0044260//cellular macromolecule metabolic process;GO:1902589//single-organism organelle organization	--
ncbi_112722670	81	75	115	211	217	201	7.838	7.741	9.854	18.735	21.062	17.335	8.47767	19.044	1.1676	1.68395e-09	7.98158e-08	ATG8I	PREDICTED: autophagy-related protein 8i-like [Arachis ipaensis]	Cellular Processes	Transport and catabolism	ko04136//Autophagy - other	K08341	GO:0015630//microtubule cytoskeleton;GO:0030659//cytoplasmic vesicle membrane	GO:0008641//small protein activating enzyme activity;GO:0016740//transferase activity;GO:0019783//ubiquitin-like protein-specific protease activity	GO:0008104//protein localization;GO:0019538//protein metabolic process;GO:0044248//cellular catabolic process;GO:0051234//establishment of localization	--
ncbi_112796258	8	13	14	68	56	59	0.443	0.777	0.683	3.45	3.099	2.913	0.634333	3.154	2.31387	1.69322e-09	8.0138e-08	CHS	PREDICTED: stilbene synthase 1-like [Arachis duranensis]	Metabolism;Metabolism;Organismal Systems;Metabolism	Global and overview maps;Global and overview maps;Environmental adaptation;Biosynthesis of other secondary metabolites	ko01100//Metabolic pathways;ko01110//Biosynthesis of secondary metabolites;ko04712//Circadian rhythm - plant;ko00941//Flavonoid biosynthesis	K00660;K00660;K00660;K00660	GO:0016020//membrane	GO:0004315//3-oxoacyl-[acyl-carrier-protein] synthase activity;GO:0004421//hydroxymethylglutaryl-CoA synthase activity;GO:0005524//ATP binding;GO:0016747//transferase activity, transferring acyl groups other than amino-acyl groups;GO:0030983//mismatched DNA binding	GO:0006298//mismatch repair;GO:0006633//fatty acid biosynthetic process	--
MSTRG.3505	581	827	582	284	325	401	16.799	42.111	15.923	10.174	11.702	12.484	24.9443	11.4533	-1.12294	1.76201e-09	8.32227e-08	--	small EDRK-rich factor 2 [Medicago truncatula]	-	-	-	-	-	-	-	--
ncbi_112726266	93	79	144	35	25	26	4.157	3.727	5.66	1.424	1.116	1.031	4.51467	1.19033	-1.92325	1.77986e-09	8.39921e-08	4CLL5	PREDICTED: 4-coumarate--CoA ligase-like 5 [Arachis ipaensis]	Metabolism;Metabolism;Metabolism	Global and overview maps;Global and overview maps;Lipid metabolism	ko01100//Metabolic pathways;ko01110//Biosynthesis of secondary metabolites;ko00592//alpha-Linolenic acid metabolism	K10526;K10526;K10526	GO:0042579//microbody	GO:0003824//catalytic activity;GO:0032550//purine ribonucleoside binding	GO:0001101//response to acid chemical;GO:0009694//jasmonic acid metabolic process;GO:0010243//response to organonitrogen compound;GO:0051707//response to other organism	--
ncbi_112790905	37	33	56	4	1	0	1.69	1.6	2.286	0.185	0.066	0	1.85867	0.0836667	-4.47347	1.80214e-09	8.4746e-08	TUBB1	PREDICTED: tubulin beta-1 chain [Arachis duranensis]	Cellular Processes	Transport and catabolism	ko04145//Phagosome	K07375	GO:0015630//microtubule cytoskeleton;GO:0032991//macromolecular complex	GO:0005198//structural molecule activity;GO:0017111//nucleoside-triphosphatase activity;GO:0032550//purine ribonucleoside binding	GO:0043623//cellular protein complex assembly;GO:0044763//single-organism cellular process	--
ncbi_112782436	68	103	101	200	221	207	10.061	16.203	13.189	27.155	32.912	27.287	13.151	29.118	1.14674	1.80546e-09	8.48283e-08	RCI2A	PREDICTED: salt stress-induced hydrophobic peptide ESI3-like [Arachis duranensis]	-	-	-	-	GO:0005575//cellular_component;GO:0016020//membrane;GO:0016021//integral component of membrane;GO:0031224//intrinsic component of membrane;GO:0043190//ATP-binding cassette (ABC) transporter complex;GO:0044425//membrane part	GO:0042626//ATPase activity, coupled to transmembrane movement of substances	GO:0006810//transport	--
ncbi_112732762	45	68	80	7	16	11	2.003	3.178	3.105	0.265	0.687	0.431	2.762	0.461	-2.58287	1.87979e-09	8.80899e-08	TUBB1	PREDICTED: tubulin beta-1 chain [Arachis ipaensis]	Cellular Processes	Transport and catabolism	ko04145//Phagosome	K07375	GO:0015630//microtubule cytoskeleton;GO:0032991//macromolecular complex	GO:0005198//structural molecule activity;GO:0017111//nucleoside-triphosphatase activity;GO:0032550//purine ribonucleoside binding	GO:0043623//cellular protein complex assembly;GO:0044763//single-organism cellular process	--
ncbi_112777267	53	78	111	189	210	233	1.892	2.934	3.52	6.163	7.512	7.4	2.782	7.025	1.33638	1.89605e-09	8.86975e-08	--	PREDICTED: low-temperature-induced 65 kDa protein-like [Arachis ipaensis]	-	-	-	-	-	-	-	--
ncbi_112714531	202	223	273	108	100	112	5.253	6.129	6.246	2.561	2.604	2.591	5.876	2.58533	-1.18448	1.90868e-09	8.91334e-08	ARF3	PREDICTED: auxin response factor 3-like [Arachis duranensis]	Environmental Information Processing	Signal transduction	ko04075//Plant hormone signal transduction	K14486	GO:0005634//nucleus	GO:0003677//DNA binding	GO:0006355//regulation of transcription, DNA-templated;GO:0009725//response to hormone	ARF
ncbi_112706312	85	66	91	20	21	22	3.548	2.917	3.33	0.76	0.872	0.794	3.265	0.808667	-2.01347	2.00972e-09	9.35277e-08	--	DUF1005 family protein [Medicago truncatula]	-	-	-	-	-	-	-	--
ncbi_112777158	336	299	410	177	166	188	30.301	28.471	32.602	14.55	15.005	15.022	30.458	14.859	-1.03548	2.09705e-09	9.72554e-08	HSP17.3-B	PREDICTED: 17.3 kDa class I heat shock protein-like [Arachis ipaensis]	Genetic Information Processing	Folding, sorting and degradation	ko04141//Protein processing in endoplasmic reticulum	K13993	-	GO:0015485//cholesterol binding	GO:0009405//pathogenesis	--
ncbi_112710493	383	357	452	225	172	221	26.597	26.203	27.693	14.233	11.933	13.645	26.831	13.2703	-1.0157	2.12671e-09	9.83768e-08	--	DUF1677 family protein [Medicago truncatula]	-	-	-	-	-	GO:0003677//DNA binding;GO:0016530//metallochaperone activity;GO:0051082//unfolded protein binding	GO:0006461//protein complex assembly	--
ncbi_112796254	22	8	8	95	56	63	1.225	0.47	0.393	4.816	3.114	3.111	0.696	3.68033	2.40268	2.20276e-09	1.01633e-07	CHS	PREDICTED: stilbene synthase 3-like [Arachis duranensis]	Metabolism;Metabolism;Organismal Systems;Metabolism	Global and overview maps;Global and overview maps;Environmental adaptation;Biosynthesis of other secondary metabolites	ko01100//Metabolic pathways;ko01110//Biosynthesis of secondary metabolites;ko04712//Circadian rhythm - plant;ko00941//Flavonoid biosynthesis	K00660;K00660;K00660;K00660	GO:0016020//membrane	GO:0004315//3-oxoacyl-[acyl-carrier-protein] synthase activity;GO:0004421//hydroxymethylglutaryl-CoA synthase activity;GO:0016747//transferase activity, transferring acyl groups other than amino-acyl groups	GO:0006633//fatty acid biosynthetic process	--
ncbi_112801049	92	105	162	288	267	263	4.404	5.306	6.818	12.518	12.747	11.115	5.50933	12.1267	1.13823	2.32028e-09	1.06598e-07	UGT74B1	PREDICTED: UDP-glycosyltransferase 74B1-like [Arachis duranensis]	Metabolism;Metabolism;Metabolism;Metabolism	Global and overview maps;Global and overview maps;Amino acid metabolism;Biosynthesis of other secondary metabolites	ko01110//Biosynthesis of secondary metabolites;ko01210//2-Oxocarboxylic acid metabolism;ko00380//Tryptophan metabolism;ko00966//Glucosinolate biosynthesis	K11820;K11820;K11820;K11820	-	GO:0035251//UDP-glucosyltransferase activity	GO:0009617//response to bacterium;GO:0009683//indoleacetic acid metabolic process;GO:0019758//glycosinolate biosynthetic process;GO:0048588//developmental cell growth	--
ncbi_112733290	32	21	56	0	0	0	1.387	0.971	2.133	0	0	0	1.497	0.001	-10.5479	2.34191e-09	1.075e-07	exgA	PREDICTED: glucan 1,3-beta-glucosidase A-like [Arachis ipaensis]	-	-	-	-	-	GO:0003779//actin binding;GO:0016787//hydrolase activity	GO:0030036//actin cytoskeleton organization;GO:0044238//primary metabolic process	--
ncbi_112758655	44	56	70	7	13	8	4.9	6.577	6.775	0.7	1.443	0.778	6.084	0.973667	-2.64352	2.4399e-09	1.11816e-07	--	PREDICTED: uncharacterized protein LOC107646160 [Arachis ipaensis]	-	-	-	-	-	-	-	--
ncbi_112791954	53	37	46	1	7	6	1.163	0.857	0.89	0.02	0.153	0.117	0.97	0.0966667	-3.32689	2.50512e-09	1.14407e-07	--	PREDICTED: LOW QUALITY PROTEIN: uncharacterized protein LOC107481080 [Arachis duranensis]	-	-	-	-	-	-	-	--
ncbi_112783689	2	2	2	51	34	33	0.145	0.218	0.203	4.418	3.265	2.823	0.188667	3.502	4.21427	2.52155e-09	1.15017e-07	DFC	PREDICTED: protein DOWNSTREAM OF FLC-like [Arachis ipaensis]	-	-	-	-	GO:0005575//cellular_component;GO:0005576//extracellular region;GO:0005615//extracellular space;GO:0044421//extracellular region part	-	-	--
ncbi_112775409	19	30	24	99	75	90	1.731	2.885	1.927	8.214	6.825	7.273	2.181	7.43733	1.7698	2.53855e-09	1.15639e-07	CHI1B1	PREDICTED: chalcone--flavonone isomerase 1B-1-like [Arachis ipaensis]	Metabolism;Metabolism;Metabolism	Global and overview maps;Global and overview maps;Biosynthesis of other secondary metabolites	ko01100//Metabolic pathways;ko01110//Biosynthesis of secondary metabolites;ko00941//Flavonoid biosynthesis	K01859;K01859;K01859	-	GO:0016872//intramolecular lyase activity	-	--
MSTRG.8331	19	4	20	65	73	86	1.156	0.257	1.073	3.602	4.437	4.642	0.828667	4.227	2.35077	2.64943e-09	1.20283e-07	--	uncharacterized protein DS421_3g61090 [Arachis hypogaea]	-	-	-	-	-	-	-	--
ncbi_112750967	26	43	65	0	5	4	2.24	3.911	4.944	0	0.43	0.306	3.69833	0.245333	-3.91406	2.75285e-09	1.24768e-07	--	PREDICTED: gamma-interferon-inducible lysosomal thiol reductase-like [Arachis duranensis]	-	-	-	-	-	-	-	--
ncbi_112733099	56	60	91	158	179	185	6.552	7.389	9.331	16.712	20.715	19.078	7.75733	18.835	1.27978	2.97289e-09	1.34176e-07	--	PREDICTED: uncharacterized protein LOC107634635 [Arachis ipaensis]	-	-	-	-	-	-	-	--
ncbi_112723690	142	119	114	51	42	43	6.429	5.677	4.564	2.088	1.914	1.713	5.55667	1.905	-1.54443	3.00285e-09	1.35346e-07	GRF1	PREDICTED: growth-regulating factor 1 [Arachis ipaensis]	-	-	-	-	GO:0005634//nucleus	GO:0005524//ATP binding	GO:0006355//regulation of transcription, DNA-templated	GRF
ncbi_112720421	0	0	0	38	28	34	0	0	0	1.433	1.138	1.249	0.001	1.27333	10.3144	3.00383e-09	1.35346e-07	Bp10	PREDICTED: L-ascorbate oxidase homolog [Arachis ipaensis]	-	-	-	-	-	GO:0005375//copper ion transmembrane transporter activity;GO:0005507//copper ion binding;GO:0016491//oxidoreductase activity	GO:0006825//copper ion transport;GO:0055114//oxidation-reduction process	--
ncbi_112723434	0	0	0	104	66	27	0	0	0	7.588	5.272	1.908	0.001	4.92267	12.2652	3.02387e-09	1.36135e-07	Os02g0794700	PREDICTED: leucine aminopeptidase 1-like [Arachis duranensis]	Metabolism;Metabolism	Global and overview maps;Metabolism of other amino acids	ko01100//Metabolic pathways;ko00480//Glutathione metabolism	K01255;K01255	GO:0044424//intracellular part	GO:0008237//metallopeptidase activity;GO:0046914//transition metal ion binding	GO:0019538//protein metabolic process	--
ncbi_112736211	278	261	299	122	126	164	10.85	10.772	10.299	4.345	4.915	5.705	10.6403	4.98833	-1.09291	3.13699e-09	1.40992e-07	At3g13560	PREDICTED: glucan endo-1,3-beta-glucosidase 4-like [Arachis ipaensis]	Metabolism	Carbohydrate metabolism	ko00500//Starch and sucrose metabolism	K19892	-	GO:0016787//hydrolase activity	GO:0044238//primary metabolic process	--
ncbi_112733770	12	14	11	72	64	49	0.566	0.697	0.457	3.089	3.032	2.049	0.573333	2.72333	2.24793	3.17702e-09	1.42672e-07	AS	PREDICTED: hydroquinone glucosyltransferase-like [Arachis duranensis]	-	-	-	-	-	GO:0016757//transferase activity, transferring glycosyl groups	-	--
MSTRG.33313	39	45	45	4	7	3	1.153	1.412	1.163	0.113	0.207	0.079	1.24267	0.133	-3.22394	3.23285e-09	1.44816e-07	Os03g0733400	dynamin-related protein 4C-like [Senna tora]	-	-	-	-	-	-	-	--
ncbi_112775624	61	86	95	168	188	241	1.844	2.726	2.514	4.616	5.65	6.441	2.36133	5.569	1.23782	3.43337e-09	1.53543e-07	PLIP2	PREDICTED: uncharacterized protein LOC107617828 [Arachis ipaensis]	-	-	-	-	-	-	GO:0006629//lipid metabolic process;GO:0009058//biosynthetic process	--
MSTRG.14185	48	161	52	1	3	3	1.98	6.993	1.886	0.037	0.123	0.109	3.61967	0.0896667	-5.33514	3.44533e-09	1.53823e-07	XYLA	xylose isomerase [Momordica charantia]	-	-	-	-	GO:0031090//organelle membrane;GO:0043231//intracellular membrane-bounded organelle	-	-	--
ncbi_112733533	20	10	27	86	78	74	0.942	0.497	1.121	3.686	3.664	3.093	0.853333	3.481	2.02832	3.66923e-09	1.63278e-07	--	PREDICTED: uncharacterized protein LOC107634678 isoform X1 [Arachis ipaensis]	-	-	-	-	-	-	-	--
ncbi_112786670	84	110	118	221	210	246	5.04	6.968	6.217	12.059	12.586	13.094	6.075	12.5797	1.05014	3.75097e-09	1.66351e-07	At5g05600	PREDICTED: protein DMR6-LIKE OXYGENASE 2-like [Arachis ipaensis]	-	-	-	-	-	GO:0016705//oxidoreductase activity, acting on paired donors, with incorporation or reduction of molecular oxygen;GO:0043169//cation binding	GO:0044710//single-organism metabolic process	--
ncbi_112765834	23	30	30	112	80	89	1.765	2.431	2.03	7.83	6.134	6.06	2.07533	6.67467	1.68535	3.75374e-09	1.66351e-07	FRIL	PREDICTED: concanavalin-A-like [Arachis ipaensis]	-	-	-	-	-	GO:0005488//binding	-	--
ncbi_112732444	33	51	35	125	105	120	1.022	1.659	0.95	3.533	3.242	3.292	1.21033	3.35567	1.47119	3.77713e-09	1.6725e-07	At1g64390	PREDICTED: endoglucanase 6-like [Arachis duranensis]	-	-	-	-	-	GO:0004553//hydrolase activity, hydrolyzing O-glycosyl compounds;GO:0005488//binding	GO:0030243//cellulose metabolic process	--
ncbi_112797085	20	14	26	78	77	78	1.454	1.075	1.666	5.188	5.598	5.03	1.39833	5.272	1.91464	3.79435e-09	1.67874e-07	PFE	PREDICTED: ferritin, chloroplastic-like [Arachis duranensis]	-	-	-	-	-	GO:0046872//metal ion binding	GO:0044699//single-organism process	--
ncbi_112705086	63	49	66	125	169	165	1.492	1.207	1.373	2.69	3.967	3.448	1.35733	3.36833	1.31126	3.92683e-09	1.73308e-07	PPDK	PREDICTED: LOW QUALITY PROTEIN: pyruvate, phosphate dikinase, chloroplastic-like [Arachis duranensis]	Metabolism;Metabolism;Metabolism;Metabolism	Global and overview maps;Global and overview maps;Carbohydrate metabolism;Energy metabolism	ko01100//Metabolic pathways;ko01200//Carbon metabolism;ko00620//Pyruvate metabolism;ko00710//Carbon fixation in photosynthetic organisms	K01006;K01006;K01006;K01006	-	GO:0016781//phosphotransferase activity, paired acceptors;GO:0032550//purine ribonucleoside binding;GO:0043169//cation binding	GO:0006796//phosphate-containing compound metabolic process;GO:0032787//monocarboxylic acid metabolic process	--
ncbi_112796255	6	8	6	43	39	64	0.317	0.446	0.279	2.066	2.053	2.997	0.347333	2.372	2.77171	4.06187e-09	1.7884e-07	CHS	PREDICTED: stilbene synthase 1-like [Arachis duranensis]	Metabolism;Metabolism;Organismal Systems;Metabolism	Global and overview maps;Global and overview maps;Environmental adaptation;Biosynthesis of other secondary metabolites	ko01100//Metabolic pathways;ko01110//Biosynthesis of secondary metabolites;ko04712//Circadian rhythm - plant;ko00941//Flavonoid biosynthesis	K00660;K00660;K00660;K00660	GO:0016020//membrane	GO:0004315//3-oxoacyl-[acyl-carrier-protein] synthase activity;GO:0004421//hydroxymethylglutaryl-CoA synthase activity;GO:0016747//transferase activity, transferring acyl groups other than amino-acyl groups	GO:0006633//fatty acid biosynthetic process	--
ncbi_112728122	82	83	96	201	186	185	7.279	7.717	7.475	16.181	16.426	14.448	7.49033	15.685	1.06628	4.17299e-09	1.83421e-07	At5g01750	PREDICTED: protein LURP-one-related 15-like [Arachis ipaensis]	-	-	-	-	-	-	-	--
ncbi_112744584	66	44	77	182	136	176	2.758	1.947	2.829	6.918	5.693	6.524	2.51133	6.37833	1.34473	4.24911e-09	1.86311e-07	PMAT1	PREDICTED: phenolic glucoside malonyltransferase 1-like [Arachis ipaensis]	-	-	-	-	-	GO:0016746//transferase activity, transferring acyl groups	-	--
ncbi_112737361	116	103	147	280	217	302	4.924	4.625	5.504	10.814	9.177	11.331	5.01767	10.4407	1.05713	4.394e-09	1.91905e-07	PAP	PREDICTED: purple acid phosphatase-like [Arachis ipaensis]	-	-	-	-	GO:0005618//cell wall;GO:0005911//cell-cell junction;GO:0044444//cytoplasmic part	GO:0003824//catalytic activity;GO:0043169//cation binding	GO:0006796//phosphate-containing compound metabolic process;GO:0009267//cellular response to starvation	--
ncbi_112786788	2	1	2	42	35	36	0.126	0.067	0.111	2.411	2.204	2.013	0.101333	2.20933	4.44643	4.43215e-09	1.93235e-07	--	bromodomain-containing protein DDB_G0278469-like [Cajanus cajan]	-	-	-	-	-	-	-	--
ncbi_112697256	103	127	158	253	285	274	8.504	11.134	11.558	19.136	23.578	20.152	10.3987	20.9553	1.01092	4.53281e-09	1.97144e-07	--	Hop-interacting protein THI031 [Solanum lycopersicum]	-	-	-	-	-	-	-	--
ncbi_112802495	249	257	287	143	130	131	6.599	7.208	6.719	3.449	3.439	3.086	6.842	3.32467	-1.04121	4.59589e-09	1.99726e-07	POT8	PREDICTED: LOW QUALITY PROTEIN: potassium transporter 8-like [Arachis ipaensis]	-	-	-	-	GO:0016020//membrane	GO:0015079//potassium ion transmembrane transporter activity	GO:0006813//potassium ion transport;GO:0071805//potassium ion transmembrane transport	--
ncbi_112696769	62	76	85	187	142	249	2.309	2.973	2.781	6.312	5.235	8.191	2.68767	6.57933	1.29159	4.66482e-09	2.02419e-07	CYP94A2	PREDICTED: cytochrome P450 94B3-like [Arachis duranensis]	-	-	-	-	-	GO:0016491//oxidoreductase activity;GO:0046906//tetrapyrrole binding;GO:0046914//transition metal ion binding	GO:0044710//single-organism metabolic process	--
ncbi_112775990	251	230	260	128	117	127	7.367	7.119	6.739	3.425	3.434	3.301	7.075	3.38667	-1.06286	4.66537e-09	2.02419e-07	LYK3	PREDICTED: lysM domain receptor-like kinase 3 [Arachis duranensis]	-	-	-	-	GO:0031224//intrinsic component of membrane	GO:0004672//protein kinase activity;GO:0032550//purine ribonucleoside binding	GO:0000226//microtubule cytoskeleton organization;GO:0006464//cellular protein modification process;GO:0006796//phosphate-containing compound metabolic process;GO:0044036//cell wall macromolecule metabolic process	--
ncbi_112790886	96	98	101	32	35	30	6.588	7.139	6.112	1.987	2.408	1.833	6.613	2.076	-1.6715	4.68421e-09	2.0291e-07	PIP1-3	PREDICTED: aquaporin PIP1-3 [Arachis duranensis]	-	-	-	-	GO:0031224//intrinsic component of membrane	-	GO:0051234//establishment of localization	--
MSTRG.6537	39	68	73	9	6	15	3.484	5.735	5.663	0.711	0.453	1.194	4.96067	0.786	-2.65793	5.07485e-09	2.18251e-07	--	-	-	-	-	-	-	-	-	--
ncbi_112783578	41	41	67	9	0	7	1.127	1.187	1.619	0.224	0	0.166	1.311	0.13	-3.33408	5.09584e-09	2.18979e-07	CESA8	PREDICTED: cellulose synthase A catalytic subunit 8 [UDP-forming] [Arachis ipaensis]	-	-	-	-	GO:0016020//membrane	GO:0008375//acetylglucosaminyltransferase activity;GO:0016760//cellulose synthase (UDP-forming) activity	GO:0030244//cellulose biosynthetic process;GO:0042710//biofilm formation	--
ncbi_112764621	113	83	114	222	199	268	2.752	2.081	2.41	4.855	4.804	5.844	2.41433	5.16767	1.09789	5.12827e-09	2.20197e-07	XYN1	PREDICTED: endo-1,4-beta-xylanase A-like [Arachis ipaensis]	-	-	-	-	-	GO:0004553//hydrolase activity, hydrolyzing O-glycosyl compounds;GO:0016798//hydrolase activity, acting on glycosyl bonds	GO:0005975//carbohydrate metabolic process	--
ncbi_112712455	51	41	63	10	7	8	0.975	0.824	1.047	0.181	0.138	0.132	0.948667	0.150333	-2.65774	5.15958e-09	2.21365e-07	CESA2	PREDICTED: cellulose synthase A catalytic subunit 2 [UDP-forming]-like [Arachis duranensis]	-	-	-	-	GO:0031224//intrinsic component of membrane	GO:0016759//cellulose synthase activity;GO:0046914//transition metal ion binding	GO:0030243//cellulose metabolic process;GO:0045229//external encapsulating structure organization	--
ncbi_112770783	6	2	11	43	61	44	0.396	0.139	0.641	2.61	4.025	2.578	0.392	3.071	2.96978	5.17711e-09	2.2194e-07	RD22	PREDICTED: BURP domain protein RD22-like [Arachis ipaensis]	-	-	-	-	-	-	-	--
ncbi_112742000	45	19	38	114	95	133	1.5	0.659	1.124	3.486	3.195	3.962	1.09433	3.54767	1.69682	5.26756e-09	2.25638e-07	SULTR3;3	PREDICTED: probable sulfate transporter 3.3 [Arachis ipaensis]	-	-	-	-	GO:0016020//membrane;GO:0016021//integral component of membrane	GO:0015116//sulfate transmembrane transporter activity;GO:0045152//antisigma factor binding	GO:0006355//regulation of transcription, DNA-templated;GO:0008272//sulfate transport	--
ncbi_112796307	36	47	68	133	129	163	2.696	3.72	4.488	9.082	9.655	10.847	3.63467	9.86133	1.43996	5.27888e-09	2.25943e-07	--	PREDICTED: desiccation-related protein PCC13-62-like [Arachis duranensis]	-	-	-	-	-	-	-	--
ncbi_112723032	51	46	85	176	156	153	1.525	1.448	2.246	4.825	4.686	4.094	1.73967	4.535	1.38229	5.3683e-09	2.29588e-07	TKT2	PREDICTED: LOW QUALITY PROTEIN: probable 1-deoxy-D-xylulose-5-phosphate synthase, chloroplastic [Arachis duranensis]	Metabolism;Metabolism;Metabolism;Metabolism	Global and overview maps;Global and overview maps;Metabolism of terpenoids and polyketides;Metabolism of cofactors and vitamins	ko01100//Metabolic pathways;ko01110//Biosynthesis of secondary metabolites;ko00900//Terpenoid backbone biosynthesis;ko00730//Thiamine metabolism	K01662;K01662;K01662;K01662	-	GO:0016744//transferase activity, transferring aldehyde or ketonic groups	GO:0006721//terpenoid metabolic process	--
MSTRG.11629	448	475	389	245	252	253	14.298	28.489	10.78	7.369	7.783	6.038	17.8557	7.06333	-1.33796	5.95428e-09	2.52841e-07	MLH3	pentatricopeptide repeat-containing protein At3g22470, mitochondrial-like [Arachis duranensis]	Genetic Information Processing	Replication and repair	ko03430//Mismatch repair	K08739	-	-	-	--
ncbi_112772253	30	24	22	83	114	73	2.468	2.062	1.62	6.181	9.331	5.327	2.05	6.94633	1.76063	5.96844e-09	2.52898e-07	GST3	PREDICTED: glutathione S-transferase 3-like [Arachis duranensis]	Metabolism	Metabolism of other amino acids	ko00480//Glutathione metabolism	K00799	-	GO:0005515//protein binding;GO:0015035//protein disulfide oxidoreductase activity;GO:0016034//maleylacetoacetate isomerase activity	GO:0006559//L-phenylalanine catabolic process;GO:0006572//tyrosine catabolic process;GO:0006749//glutathione metabolic process;GO:0006790//sulfur compound metabolic process;GO:0042965//glutaredoxin biosynthetic process;GO:0045454//cell redox homeostasis;GO:0055114//oxidation-reduction process	--
ncbi_112792003	22	27	23	105	62	98	1.974	2.54	1.837	8.679	5.586	7.89	2.117	7.385	1.80258	5.96972e-09	2.52898e-07	PCR2	fw2.2, partial [Arachis stenosperma]	-	-	-	-	-	-	-	--
ncbi_112790516	62	57	68	152	131	179	3.65	3.519	3.501	8.118	7.639	9.323	3.55667	8.36	1.23298	6.56877e-09	2.76968e-07	CCR1	PREDICTED: cinnamoyl-CoA reductase 1-like [Arachis duranensis]	-	-	-	-	-	GO:0048037//cofactor binding	-	--
ncbi_112697939	88	78	100	202	171	220	5.375	5.027	5.442	11.33	10.493	11.962	5.28133	11.2617	1.09245	6.60886e-09	2.78223e-07	At5g42610	PREDICTED: calcium uniporter protein 4, mitochondrial [Arachis duranensis]	-	-	-	-	-	-	-	--
ncbi_112756243	88	78	100	202	171	220	5.375	5.027	5.442	11.33	10.493	11.962	5.28133	11.2617	1.09245	6.60886e-09	2.78223e-07	At5g42610	PREDICTED: calcium uniporter protein 4, mitochondrial [Arachis duranensis]	-	-	-	-	-	-	-	--
ncbi_112771969	32	53	84	12	1	6	2.942	5.159	6.765	1.001	0.116	0.501	4.95533	0.539333	-3.19973	6.62362e-09	2.78627e-07	MLP15	PREDICTED: MLP-like protein 28 [Arachis duranensis]	-	-	-	-	-	-	GO:0006071//glycerol metabolic process;GO:0006355//regulation of transcription, DNA-templated;GO:0006952//defense response	--
ncbi_112726767	6	11	9	56	43	56	0.412	0.799	0.518	3.514	2.934	3.391	0.576333	3.27967	2.50857	6.66218e-09	2.8003e-07	SDR1	PREDICTED: (+)-neomenthol dehydrogenase-like [Arachis ipaensis]	Metabolism;Metabolism	Global and overview maps;Metabolism of terpenoids and polyketides	ko01110//Biosynthesis of secondary metabolites;ko00902//Monoterpenoid biosynthesis	K15095;K15095	-	GO:0003824//catalytic activity	GO:0044710//single-organism metabolic process	--
ncbi_112784861	5	5	11	60	35	55	0.385	0.407	0.747	4.21	2.694	3.759	0.513	3.55433	2.79255	6.76988e-09	2.84113e-07	NHL10	PREDICTED: protein YLS9-like isoform X1 [Arachis ipaensis]	-	-	-	-	-	-	-	--
ncbi_112758169	47	56	86	16	7	12	3.124	3.925	5.032	0.967	0.465	0.707	4.027	0.713	-2.49773	7.05976e-09	2.95818e-07	BHLH94	PREDICTED: transcription factor bHLH96-like [Arachis ipaensis]	-	-	-	-	-	GO:0046983//protein dimerization activity	-	bHLH
ncbi_112796214	38	35	54	6	5	3	1.014	0.976	1.255	0.142	0.132	0.071	1.08167	0.115	-3.23355	7.15117e-09	2.9895e-07	Os06g0675700	PREDICTED: alpha-glucosidase-like [Arachis duranensis]	Metabolism;Metabolism;Metabolism	Global and overview maps;Carbohydrate metabolism;Carbohydrate metabolism	ko01100//Metabolic pathways;ko00500//Starch and sucrose metabolism;ko00052//Galactose metabolism	K01187;K01187;K01187	-	GO:0004553//hydrolase activity, hydrolyzing O-glycosyl compounds	GO:0005975//carbohydrate metabolic process	--
ncbi_112702239	48	33	65	165	128	125	5.488	3.984	6.528	17.183	14.582	12.679	5.33333	14.8147	1.47392	7.16009e-09	2.99091e-07	--	MD-like lipid recognition domain protein/ML domain protein [Medicago truncatula]	-	-	-	-	-	-	-	--
ncbi_112734048	27	36	29	99	85	104	1.096	1.531	1.039	3.651	3.419	3.716	1.222	3.59533	1.55688	7.33296e-09	3.05128e-07	At2g46620	PREDICTED: AAA-ATPase At2g46620-like [Arachis ipaensis]	-	-	-	-	GO:0000502//proteasome complex;GO:0005575//cellular_component;GO:0005622//intracellular;GO:0005623//cell;GO:0005737//cytoplasm;GO:0005739//mitochondrion;GO:0005740//mitochondrial envelope;GO:0005743//mitochondrial inner membrane;GO:0009379//Holliday junction helicase complex;GO:0016020//membrane;GO:0016021//integral component of membrane;GO:0019866//organelle inner membrane;GO:0031090//organelle …	GO:0000166//nucleotide binding;GO:0003674//molecular_function;GO:0003677//DNA binding;GO:0003678//DNA helicase activity;GO:0003723//RNA binding;GO:0003724//RNA helicase activity;GO:0003824//catalytic activity;GO:0003896//DNA primase activity;GO:0003924//GTPase activity;GO:0004222//metalloendopeptidase activity;GO:0005488//binding;GO:0005524//ATP binding;GO:0005525//GTP binding;GO:0008144//drug bi…	GO:0006260//DNA replication;GO:0006310//DNA recombination;GO:0006508//proteolysis;GO:0006996//organelle organization;GO:0007005//mitochondrion organization;GO:0008150//biological_process;GO:0009987//cellular process;GO:0010498//proteasomal protein catabolic process;GO:0016043//cellular component organization;GO:0017004//cytochrome complex assembly;GO:0017062//respiratory chain complex III assembl…	--
ncbi_112764776	27	24	19	101	64	91	3.07	2.881	1.928	10.46	7.307	9.18	2.62633	8.98233	1.77404	7.38221e-09	3.0694e-07	--	MD-like lipid recognition domain protein/ML domain protein [Medicago truncatula]	-	-	-	-	-	-	-	--
ncbi_112712268	87	75	103	192	184	208	8.095	7.335	8.386	16.175	17.053	17.104	7.93867	16.7773	1.07954	7.64863e-09	3.17038e-07	GSTU8	PREDICTED: probable glutathione S-transferase [Arachis duranensis]	Metabolism	Metabolism of other amino acids	ko00480//Glutathione metabolism	K00799	-	GO:0003674//molecular_function;GO:0003824//catalytic activity;GO:0004364//glutathione transferase activity;GO:0005515//protein binding;GO:0015035//protein disulfide oxidoreductase activity;GO:0016034//maleylacetoacetate isomerase activity;GO:0016740//transferase activity;GO:0016765//transferase activity, transferring alkyl or aryl (other than methyl) groups	GO:0006559//L-phenylalanine catabolic process;GO:0006572//tyrosine catabolic process;GO:0006749//glutathione metabolic process;GO:0006950//response to stress;GO:0006952//defense response;GO:0008150//biological_process;GO:0050896//response to stimulus	--
ncbi_112695727	0	1	2	41	44	37	0	0.03	0.05	1.051	1.23	0.919	0.0266667	1.06667	5.32193	8.16606e-09	3.37188e-07	STS1	PREDICTED: stachyose synthase-like [Arachis duranensis]	Metabolism	Carbohydrate metabolism	ko00052//Galactose metabolism	K06611	-	GO:0008378//galactosyltransferase activity	GO:0044238//primary metabolic process	--
ncbi_112722591	48	43	46	146	108	117	2.469	2.363	2.122	6.9	5.575	5.369	2.318	5.948	1.35952	8.22177e-09	3.39228e-07	GDPD5	PREDICTED: glycerophosphodiester phosphodiesterase GDPD6 isoform X1 [Arachis ipaensis]	Metabolism	Lipid metabolism	ko00564//Glycerophospholipid metabolism	K01126	-	GO:0008081//phosphoric diester hydrolase activity	GO:0006629//lipid metabolic process	--
ncbi_112801213	147	114	137	57	40	53	7.137	5.853	5.84	2.532	1.912	2.285	6.27667	2.243	-1.48457	8.41282e-09	3.46845e-07	--	DUF1005 family protein [Medicago truncatula]	-	-	-	-	-	-	-	--
ncbi_112778249	74	49	96	183	181	180	4.136	2.887	4.739	9.362	10.16	8.964	3.92067	9.49533	1.27612	8.55148e-09	3.51754e-07	--	PREDICTED: uncharacterized protein LOC107619511 [Arachis ipaensis]	-	-	-	-	-	-	-	--
ncbi_112702787	52	42	36	3	2	9	2.536	2.172	1.545	0.134	0.098	0.39	2.08433	0.207333	-3.32956	8.85653e-09	3.63746e-07	At2g23060	PREDICTED: probable N-acetyltransferase HLS1-like [Arachis duranensis]	-	-	-	-	-	GO:0008080//N-acetyltransferase activity;GO:0008999//ribosomal-protein-alanine N-acetyltransferase activity;GO:0016747//transferase activity, transferring acyl groups other than amino-acyl groups;GO:0035447//mycothiol synthase activity	GO:0006464//cellular protein modification process;GO:0010125//mycothiol biosynthetic process;GO:0042254//ribosome biogenesis	--
ncbi_112720242	139	201	269	421	436	416	7.781	12.038	13.53	21.602	24.661	21.019	11.1163	22.4273	1.01258	9.07418e-09	3.72118e-07	N8DT-2	PREDICTED: naringenin 8-dimethylallyltransferase 2, chloroplastic-like isoform X1 [Arachis ipaensis]	Metabolism;Metabolism;Metabolism	Global and overview maps;Global and overview maps;Metabolism of cofactors and vitamins	ko01100//Metabolic pathways;ko01110//Biosynthesis of secondary metabolites;ko00130//Ubiquinone and other terpenoid-quinone biosynthesis	K09833;K09833;K09833	GO:0016021//integral component of membrane	GO:0008412//4-hydroxybenzoate octaprenyltransferase activity;GO:0016765//transferase activity, transferring alkyl or aryl (other than methyl) groups;GO:0016767//geranylgeranyl-diphosphate geranylgeranyltransferase activity;GO:0046408//chlorophyll synthetase activity;GO:0046428//1,4-dihydroxy-2-naphthoate octaprenyltransferase activity	GO:0006744//ubiquinone biosynthetic process;GO:0009234//menaquinone biosynthetic process	--
MSTRG.15953	0	0	0	31	25	32	0	0	0	2.828	2.502	2.844	0.001	2.72467	11.4119	9.53762e-09	3.90231e-07	--	uncharacterized protein DS421_3g61090 [Arachis hypogaea]	-	-	-	-	-	-	-	--
ncbi_112801363	59	34	40	140	98	159	3.202	1.936	1.92	6.929	5.336	7.651	2.35267	6.63867	1.4966	9.61624e-09	3.93149e-07	CDR1	PREDICTED: aspartic proteinase CDR1-like [Arachis duranensis]	-	-	-	-	-	GO:0016787//hydrolase activity	GO:0019538//protein metabolic process	--
ncbi_112772365	8	11	24	68	66	69	0.446	0.648	1.18	3.454	3.677	3.424	0.758	3.51833	2.21462	9.70608e-09	3.96521e-07	At5g53970	PREDICTED: probable aminotransferase TAT2 [Arachis ipaensis]	Metabolism;Metabolism;Metabolism;Metabolism;Metabolism;Metabolism;Metabolism;Metabolism;Metabolism;Metabolism	Global and overview maps;Global and overview maps;Global and overview maps;Amino acid metabolism;Metabolism of cofactors and vitamins;Amino acid metabolism;Amino acid metabolism;Amino acid metabolism;Biosynthesis of other secondary metabolites;Biosynthesis of other secondary metabolites	ko01100//Metabolic pathways;ko01110//Biosynthesis of secondary metabolites;ko01230//Biosynthesis of amino acids;ko00270//Cysteine and methionine metabolism;ko00130//Ubiquinone and other terpenoid-quinone biosynthesis;ko00350//Tyrosine metabolism;ko00360//Phenylalanine metabolism;ko00400//Phenylalanine, tyrosine and tryptophan biosynthesis;ko00950//Isoquinoline alkaloid biosynthesis;ko00960//Tropa…	K00815;K00815;K00815;K00815;K00815;K00815;K00815;K00815;K00815;K00815	-	GO:0043168//anion binding;GO:0070547//L-tyrosine aminotransferase activity	GO:0019752//carboxylic acid metabolic process	--
ncbi_112703729	52	50	62	156	118	143	2.994	3.07	3.121	8.18	6.815	7.303	3.06167	7.43267	1.27956	1.01651e-08	4.14015e-07	--	plant/F18G18-200 protein [Medicago truncatula]	-	-	-	-	-	-	-	--
ncbi_112772175	52	50	62	156	118	143	2.994	3.07	3.121	8.18	6.815	7.303	3.06167	7.43267	1.27956	1.01651e-08	4.14015e-07	--	plant/F18G18-200 protein [Medicago truncatula]	-	-	-	-	-	-	-	--
ncbi_112764864	75	80	96	27	25	22	4.764	5.393	5.375	1.562	1.586	1.24	5.17733	1.46267	-1.82361	1.04348e-08	4.24359e-07	FLA7	PREDICTED: fasciclin-like arabinogalactan protein 7 [Arachis duranensis]	-	-	-	-	GO:0031225//anchored component of membrane	-	GO:0006637//acyl-CoA metabolic process;GO:0016129//phytosteroid biosynthetic process;GO:0042546//cell wall biogenesis;GO:0048509//regulation of meristem development;GO:0071555//cell wall organization	--
ncbi_112723193	60	56	98	18	14	17	6.785	6.686	9.769	1.854	1.581	1.705	7.74667	1.71333	-2.17677	1.06324e-08	4.31419e-07	C/VIF1	PREDICTED: cell wall / vacuolar inhibitor of fructosidase 1-like [Arachis ipaensis]	-	-	-	-	-	-	GO:0008152//metabolic process	--
ncbi_112751597	31	33	23	0	0	0	2.016	2.208	1.3	0	0	0	1.84133	0.001	-10.8465	1.10414e-08	4.46401e-07	PER47	PREDICTED: peroxidase 47-like [Arachis ipaensis]	Metabolism;Metabolism;Metabolism	Global and overview maps;Global and overview maps;Biosynthesis of other secondary metabolites	ko01100//Metabolic pathways;ko01110//Biosynthesis of secondary metabolites;ko00940//Phenylpropanoid biosynthesis	K00430;K00430;K00430	-	GO:0004601//peroxidase activity;GO:0020037//heme binding	GO:0006979//response to oxidative stress;GO:0055114//oxidation-reduction process	--
ncbi_112729369	52	41	52	0	0	1	4.517	3.76	3.973	0	0	0.077	4.08333	0.0256667	-7.31371	1.10431e-08	4.46401e-07	--	PREDICTED: gamma-interferon-inducible lysosomal thiol reductase-like [Arachis ipaensis]	-	-	-	-	-	-	-	--
ncbi_112744848	0	0	0	45	23	22	0	0	0	2.252	1.285	1.1	0.001	1.54567	10.594	1.11439e-08	4.49798e-07	PPL1	PREDICTED: psbP-like protein 1, chloroplastic [Arachis duranensis]	Metabolism;Metabolism	Global and overview maps;Energy metabolism	ko01100//Metabolic pathways;ko00195//Photosynthesis	K02717;K02717	GO:0009523//photosystem II;GO:0009654//photosystem II oxygen evolving complex;GO:0019898//extrinsic component of membrane	GO:0005509//calcium ion binding	GO:0015979//photosynthesis	--
ncbi_112754741	9	8	5	40	49	53	0.566	0.531	0.277	2.266	3.076	2.954	0.458	2.76533	2.59403	1.11759e-08	4.50753e-07	PER44	PREDICTED: peroxidase 44-like [Arachis ipaensis]	Metabolism;Metabolism;Metabolism	Global and overview maps;Global and overview maps;Biosynthesis of other secondary metabolites	ko01100//Metabolic pathways;ko01110//Biosynthesis of secondary metabolites;ko00940//Phenylpropanoid biosynthesis	K00430;K00430;K00430	-	GO:0003824//catalytic activity;GO:0043169//cation binding;GO:0046906//tetrapyrrole binding	GO:0006950//response to stress;GO:0044710//single-organism metabolic process	--
ncbi_112775194	24	39	66	2	3	6	2.351	3.922	5.644	0.175	0.289	0.513	3.97233	0.325667	-3.60852	1.15135e-08	4.63676e-07	ELIP1	PREDICTED: early light-induced protein, chloroplastic [Arachis ipaensis]	-	-	-	-	-	-	-	--
ncbi_112710784	160	161	211	91	69	62	12.515	13.296	14.577	6.483	5.354	4.306	13.4627	5.381	-1.32302	1.21968e-08	4.90091e-07	PP2B15	PREDICTED: F-box protein PP2-B15-like [Arachis duranensis]	-	-	-	-	-	GO:0005515//protein binding	-	--
ncbi_112741570	3	1	6	53	29	37	0.183	0.068	0.29	2.645	1.585	1.788	0.180333	2.006	3.47558	1.22559e-08	4.92101e-07	CHS	PREDICTED: stilbene synthase 1-like isoform X1 [Arachis ipaensis]	Metabolism;Metabolism;Organismal Systems;Metabolism	Global and overview maps;Global and overview maps;Environmental adaptation;Biosynthesis of other secondary metabolites	ko01100//Metabolic pathways;ko01110//Biosynthesis of secondary metabolites;ko04712//Circadian rhythm - plant;ko00941//Flavonoid biosynthesis	K00660;K00660;K00660;K00660	GO:0016020//membrane	GO:0004315//3-oxoacyl-[acyl-carrier-protein] synthase activity;GO:0004421//hydroxymethylglutaryl-CoA synthase activity;GO:0016747//transferase activity, transferring acyl groups other than amino-acyl groups	GO:0006633//fatty acid biosynthetic process	--
ncbi_112747023	58	82	63	16	19	14	6.243	9.275	5.998	1.57	2.054	1.358	7.172	1.66067	-2.11061	1.25025e-08	5.00883e-07	--	PREDICTED: LOW QUALITY PROTEIN: uncharacterized protein LOC107640675 [Arachis ipaensis]	-	-	-	-	-	-	-	--
ncbi_112705310	100	75	119	216	207	218	7.144	5.657	7.482	14.03	14.779	13.791	6.761	14.2	1.07058	1.2729e-08	5.09576e-07	Cmbl	PREDICTED: endo-1,3;1,4-beta-D-glucanase-like [Arachis ipaensis]	-	-	-	-	-	GO:0016787//hydrolase activity	-	--
ncbi_112714390	48	61	101	14	17	14	3.513	4.707	6.486	0.932	1.256	0.908	4.902	1.032	-2.24793	1.35292e-08	5.38807e-07	AG1	PREDICTED: floral homeotic protein AGAMOUS [Arachis duranensis]	-	-	-	-	GO:0005634//nucleus	GO:0003677//DNA binding;GO:0003700//transcription factor activity, sequence-specific DNA binding;GO:0046983//protein dimerization activity	GO:0006355//regulation of transcription, DNA-templated	MADS
ncbi_112716404	10	3	9	61	44	42	0.545	0.173	0.432	3.01	2.38	2.007	0.383333	2.46567	2.68531	1.3724e-08	5.45758e-07	MPT2	PREDICTED: mitochondrial phosphate carrier protein 2, mitochondrial-like [Arachis duranensis]	-	-	-	-	GO:0009536//plastid;GO:0019866//organelle inner membrane;GO:0031224//intrinsic component of membrane	-	GO:0006006//glucose metabolic process;GO:0006739//NADP metabolic process;GO:0006970//response to osmotic stress;GO:0051234//establishment of localization	--
ncbi_112800563	43	55	59	140	132	125	2.238	3.026	2.748	6.699	6.903	5.811	2.67067	6.471	1.27679	1.3813e-08	5.48891e-07	At3g50280	PREDICTED: uncharacterized acetyltransferase At3g50280-like [Arachis duranensis]	-	-	-	-	-	GO:0016747//transferase activity, transferring acyl groups other than amino-acyl groups	-	--
ncbi_112767328	79	82	83	26	16	28	3.82	4.181	3.542	1.14	0.748	1.182	3.84767	1.02333	-1.91071	1.43423e-08	5.68247e-07	FLA2	PREDICTED: fasciclin-like arabinogalactan protein 2 [Arachis duranensis]	-	-	-	-	GO:0031225//anchored component of membrane	-	GO:0006637//acyl-CoA metabolic process;GO:0006970//response to osmotic stress;GO:0006996//organelle organization;GO:0016129//phytosteroid biosynthetic process;GO:0048588//developmental cell growth;GO:0070838//divalent metal ion transport	--
ncbi_112711245	69	94	106	217	177	209	4.258	6.101	5.766	12.157	10.912	11.439	5.375	11.5027	1.09763	1.49096e-08	5.89423e-07	--	embryo sac development arrest protein [Medicago truncatula]	-	-	-	-	-	-	-	--
ncbi_112734785	16	12	14	70	47	72	1.044	0.842	0.775	4.144	3.067	4.154	0.887	3.78833	2.09456	1.50122e-08	5.92608e-07	MTERF1	transcription termination factor MTEF1, chloroplastic [Cajanus cajan]	-	-	-	-	GO:0009536//plastid	-	GO:0010468//regulation of gene expression	mTERF
ncbi_112720490	12	13	17	65	68	52	0.854	0.997	1.067	4.394	4.836	3.284	0.972667	4.17133	2.10049	1.54963e-08	6.09927e-07	CCOAOMT1	PREDICTED: caffeoyl-CoA O-methyltransferase 5-like [Arachis ipaensis]	Metabolism;Metabolism;Metabolism;Metabolism;Metabolism;Metabolism	Global and overview maps;Global and overview maps;Biosynthesis of other secondary metabolites;Biosynthesis of other secondary metabolites;Amino acid metabolism;Biosynthesis of other secondary metabolites	ko01100//Metabolic pathways;ko01110//Biosynthesis of secondary metabolites;ko00940//Phenylpropanoid biosynthesis;ko00941//Flavonoid biosynthesis;ko00360//Phenylalanine metabolism;ko00945//Stilbenoid, diarylheptanoid and gingerol biosynthesis	K00588;K00588;K00588;K00588;K00588;K00588	-	GO:0008171//O-methyltransferase activity	-	--
ncbi_112800295	45	35	59	143	103	142	1.386	1.156	1.608	3.997	3.186	3.906	1.38333	3.69633	1.41795	1.63898e-08	6.4088e-07	NPY5	PREDICTED: BTB/POZ domain-containing protein NPY4-like [Arachis duranensis]	-	-	-	-	-	GO:0005515//protein binding	-	--
ncbi_112700714	13	8	13	69	41	64	1.052	0.683	0.927	5.061	3.349	4.567	0.887333	4.32567	2.28537	1.66568e-08	6.50375e-07	TIL	PREDICTED: temperature-induced lipocalin-1-like [Arachis ipaensis]	-	-	-	-	-	-	GO:0051234//establishment of localization	--
ncbi_112789163	43	41	60	7	2	11	1.142	1.134	1.403	0.168	0.053	0.248	1.22633	0.156333	-2.97165	1.68046e-08	6.55672e-07	PICBP	CM0216.530.nc [Lotus japonicus]	-	-	-	-	-	GO:0005516//calmodulin binding	-	--
ncbi_112734853	19	15	13	72	59	63	2.008	1.674	1.211	6.931	6.229	5.907	1.631	6.35567	1.96229	1.69133e-08	6.59435e-07	--	PREDICTED: chaperone protein DnaJ-like [Glycine max]	-	-	-	-	-	GO:0005515//protein binding	-	--
ncbi_112801036	30	23	29	0	0	0	2.609	2.112	2.223	0	0	0	2.31467	0.001	-11.1766	1.81585e-08	7.04923e-07	2MMP	PREDICTED: metalloendoproteinase 3-MMP-like [Arachis duranensis]	-	-	-	-	GO:0031012//extracellular matrix	GO:0004222//metalloendopeptidase activity;GO:0008233//peptidase activity;GO:0008270//zinc ion binding	GO:0006508//proteolysis	--
ncbi_112758080	49	84	92	167	186	195	3.114	5.653	5.119	9.638	11.791	10.969	4.62867	10.7993	1.22227	1.81885e-08	7.05577e-07	ephA	PREDICTED: bifunctional epoxide hydrolase 2-like [Arachis ipaensis]	-	-	-	-	-	GO:0003674//molecular_function;GO:0003824//catalytic activity;GO:0016788//hydrolase activity, acting on ester bonds;GO:0047570//3-oxoadipate enol-lactonase activity;GO:0047746//chlorophyllase activity;GO:0070205//2-succinyl-6-hydroxy-2,4-cyclohexadiene-1-carboxylate synthase activity	GO:0009102//biotin biosynthetic process;GO:0009234//menaquinone biosynthetic process;GO:0015979//photosynthesis;GO:0015996//chlorophyll catabolic process;GO:0030163//protein catabolic process;GO:0042952//beta-ketoadipate pathway	--
ncbi_112784538	120	115	182	43	38	64	6.962	6.999	9.276	2.272	2.176	3.296	7.74567	2.58133	-1.58527	1.86238e-08	7.21423e-07	COMT1	PREDICTED: caffeic acid 3-O-methyltransferase [Arachis ipaensis]	Metabolism;Metabolism;Metabolism	Global and overview maps;Global and overview maps;Biosynthesis of other secondary metabolites	ko01100//Metabolic pathways;ko01110//Biosynthesis of secondary metabolites;ko00940//Phenylpropanoid biosynthesis	K13066;K13066;K13066	-	GO:0008168//methyltransferase activity;GO:0008171//O-methyltransferase activity;GO:0046983//protein dimerization activity	GO:0006480//N-terminal protein amino acid methylation;GO:0016051//carbohydrate biosynthetic process	--
ncbi_112779609	201	176	223	95	78	104	14.398	13.197	14.033	6.151	5.483	6.507	13.876	6.047	-1.1983	1.87435e-08	7.25335e-07	--	rossmann-fold NAD(P)-binding domain protein [Medicago truncatula]	-	-	-	-	-	GO:0016757//transferase activity, transferring glycosyl groups	GO:0005975//carbohydrate metabolic process	--
ncbi_112726716	79	90	92	170	179	222	8.649	10.403	8.879	16.951	19.576	21.561	9.31033	19.3627	1.05637	1.91418e-08	7.38832e-07	ARPC5A	PREDICTED: actin-related protein 2/3 complex subunit 5A-like [Arachis ipaensis]	Cellular Processes	Transport and catabolism	ko04144//Endocytosis	K05754	GO:0005856//cytoskeleton;GO:0043234//protein complex	-	GO:0045010//actin nucleation	--
ncbi_112783131	266	240	336	123	126	161	15.207	14.487	16.948	6.405	7.224	8.166	15.5473	7.265	-1.09763	1.91713e-08	7.39441e-07	RD22	Dehydration-responsive protein RD22 [Glycine soja]	-	-	-	-	-	-	-	--
ncbi_112796277	3	2	6	41	30	43	0.164	0.116	0.29	2.053	1.64	2.088	0.19	1.927	3.34229	1.99863e-08	7.68314e-07	CHS	resveratrol synthase [Arachis hypogaea]	Metabolism;Metabolism;Organismal Systems;Metabolism	Global and overview maps;Global and overview maps;Environmental adaptation;Biosynthesis of other secondary metabolites	ko01100//Metabolic pathways;ko01110//Biosynthesis of secondary metabolites;ko04712//Circadian rhythm - plant;ko00941//Flavonoid biosynthesis	K00660;K00660;K00660;K00660	GO:0016020//membrane	GO:0004315//3-oxoacyl-[acyl-carrier-protein] synthase activity;GO:0004421//hydroxymethylglutaryl-CoA synthase activity;GO:0016747//transferase activity, transferring acyl groups other than amino-acyl groups	GO:0006633//fatty acid biosynthetic process	--
MSTRG.14455	148	171	184	73	55	85	3.198	3.878	3.485	1.436	1.177	1.621	3.52033	1.41133	-1.31865	1.99912e-08	7.68314e-07	At3g26720	Alpha-mannosidase [Arachis hypogaea]	Metabolism	Glycan biosynthesis and metabolism	ko00511//Other glycan degradation	K01191	GO:0005576//extracellular region;GO:0005618//cell wall;GO:0009536//plastid;GO:0031090//organelle membrane	GO:0015923//mannosidase activity;GO:0046914//transition metal ion binding	GO:0000097//sulfur amino acid biosynthetic process;GO:0000226//microtubule cytoskeleton organization;GO:0000904//cell morphogenesis involved in differentiation;GO:0007015//actin filament organization;GO:0009409//response to cold;GO:0010053//root epidermal cell differentiation;GO:0019318//hexose metabolic process;GO:0022610//biological adhesion;GO:0045229//external encapsulating structure organiza…	--
ncbi_112797782	0	1	0	64	38	36	0.052	0.131	0.046	6.084	3.947	3.318	0.0763333	4.44967	5.86524	2.04367e-08	7.83756e-07	GASA4	PREDICTED: gibberellin-regulated protein 4-like [Arachis ipaensis]	-	-	-	-	-	-	-	--
ncbi_112797787	0	1	0	64	38	36	0.052	0.131	0.046	6.084	3.947	3.318	0.0763333	4.44967	5.86524	2.04367e-08	7.83756e-07	GASA4	PREDICTED: gibberellin-regulated protein 4-like [Arachis ipaensis]	-	-	-	-	-	-	-	--
MSTRG.28826	7	18	1	292	196	215	0.998	2.711	0.126	37.932	27.925	27.204	1.27833	31.0203	4.60088	2.06345e-08	7.90779e-07	--	Organ-specific protein [Arachis hypogaea]	-	-	-	-	-	-	-	--
MSTRG.14431	469	667	509	254	286	345	21.007	31.387	19.981	10.113	12.445	13.524	24.125	12.0273	-1.00421	2.08362e-08	7.97939e-07	BTS	RING finger protein [Spatholobus suberectus]	-	-	-	-	-	GO:0003824//catalytic activity;GO:0046914//transition metal ion binding	GO:0003006//developmental process involved in reproduction;GO:0009267//cellular response to starvation	--
ncbi_112795992	134	129	177	62	46	66	13.654	13.799	15.9	5.715	4.653	5.952	14.451	5.44	-1.40949	2.18935e-08	8.34866e-07	--	PREDICTED: mavicyanin-like [Arachis ipaensis]	-	-	-	-	-	GO:0009055//electron carrier activity	-	--
ncbi_112771171	230	216	242	125	97	120	8.343	8.277	7.751	4.12	3.507	3.848	8.12367	3.825	-1.08667	2.19222e-08	8.35371e-07	Bp10	PREDICTED: L-ascorbate oxidase homolog [Arachis ipaensis]	-	-	-	-	-	GO:0016682//oxidoreductase activity, acting on diphenols and related substances as donors, oxygen as acceptor	GO:0044710//single-organism metabolic process	--
ncbi_112710409	0	1	0	46	49	38	0	0.105	0	4.176	4.879	3.36	0.035	4.13833	6.88555	2.2494e-08	8.54137e-07	ABP19B	PREDICTED: auxin-binding protein ABP19b-like [Arachis duranensis]	-	-	-	-	-	GO:0046914//transition metal ion binding	-	--
MSTRG.35593	27	22	31	0	0	0	1.356	1.166	1.372	0	0	0	1.298	0.001	-10.3421	2.31236e-08	8.77426e-07	--	GPI-anchored protein [Arachis hypogaea]	-	-	-	-	-	-	-	--
ncbi_112755836	26	30	19	83	106	69	1.354	1.649	0.86	3.91	5.456	3.127	1.28767	4.16433	1.69333	2.38557e-08	9.03932e-07	--	PREDICTED: uncharacterized vacuolar membrane protein YML018C-like [Arachis duranensis]	-	-	-	-	GO:0016020//membrane;GO:0016021//integral component of membrane	-	GO:0055085//transmembrane transport	--
ncbi_112785753	15	27	17	71	79	70	1.101	2.108	1.096	4.73	5.801	4.551	1.435	5.02733	1.80874	2.48605e-08	9.40019e-07	SABP2	PREDICTED: salicylic acid-binding protein 2-like isoform X1 [Arachis duranensis]	-	-	-	-	-	GO:0003674//molecular_function;GO:0003824//catalytic activity;GO:0008236//serine-type peptidase activity;GO:0008374//O-acyltransferase activity;GO:0016787//hydrolase activity;GO:0016788//hydrolase activity, acting on ester bonds;GO:0047570//3-oxoadipate enol-lactonase activity;GO:0070205//2-succinyl-6-hydroxy-2,4-cyclohexadiene-1-carboxylate synthase activity	GO:0006508//proteolysis;GO:0006629//lipid metabolic process;GO:0009058//biosynthetic process;GO:0009102//biotin biosynthetic process;GO:0009234//menaquinone biosynthetic process;GO:0015979//photosynthesis;GO:0042952//beta-ketoadipate pathway	--
ncbi_112697594	33	32	45	104	111	97	1.194	1.193	1.413	3.375	3.948	3.065	1.26667	3.46267	1.45085	2.50104e-08	9.45026e-07	LECRK91	PREDICTED: L-type lectin-domain containing receptor kinase IX.1-like [Arachis ipaensis]	-	-	-	-	-	GO:0004672//protein kinase activity;GO:0005524//ATP binding;GO:0030246//carbohydrate binding	GO:0006468//protein phosphorylation	--
ncbi_112766657	26	21	28	89	69	91	1.332	1.166	1.278	4.254	3.603	4.218	1.25867	4.025	1.67709	2.5284e-08	9.53354e-07	TPP2	PREDICTED: probable trehalose-phosphate phosphatase C [Arachis ipaensis]	Metabolism;Metabolism	Global and overview maps;Carbohydrate metabolism	ko01100//Metabolic pathways;ko00500//Starch and sucrose metabolism	K01087;K01087	-	GO:0019203//carbohydrate phosphatase activity	GO:0005991//trehalose metabolic process;GO:0006796//phosphate-containing compound metabolic process	--
ncbi_112796257	3	6	5	45	40	33	0.174	0.367	0.256	2.376	2.316	1.697	0.265667	2.12967	3.00294	2.55876e-08	9.64127e-07	CHS	PREDICTED: stilbene synthase 1 [Arachis duranensis]	Metabolism;Metabolism;Organismal Systems;Metabolism	Global and overview maps;Global and overview maps;Environmental adaptation;Biosynthesis of other secondary metabolites	ko01100//Metabolic pathways;ko01110//Biosynthesis of secondary metabolites;ko04712//Circadian rhythm - plant;ko00941//Flavonoid biosynthesis	K00660;K00660;K00660;K00660	GO:0044424//intracellular part	GO:0016747//transferase activity, transferring acyl groups other than amino-acyl groups	GO:0008152//metabolic process	--
ncbi_112703195	79	83	76	199	146	186	3.141	3.46	2.664	7.189	5.798	6.561	3.08833	6.516	1.07716	2.6559e-08	9.97938e-07	DHAPS-1	PREDICTED: phospho-2-dehydro-3-deoxyheptonate aldolase 1, chloroplastic-like [Arachis duranensis]	Metabolism;Metabolism;Metabolism;Metabolism	Global and overview maps;Global and overview maps;Global and overview maps;Amino acid metabolism	ko01100//Metabolic pathways;ko01110//Biosynthesis of secondary metabolites;ko01230//Biosynthesis of amino acids;ko00400//Phenylalanine, tyrosine and tryptophan biosynthesis	K01626;K01626;K01626;K01626	-	GO:0003824//catalytic activity	GO:0008652//cellular amino acid biosynthetic process	--
ncbi_112710924	22	38	25	104	95	77	1.245	2.299	1.27	5.458	5.453	3.927	1.60467	4.946	1.62399	2.68687e-08	1.00746e-06	D4H	PREDICTED: deacetoxyvindoline 4-hydroxylase-like [Arachis duranensis]	-	-	-	-	-	GO:0016491//oxidoreductase activity	GO:0055114//oxidation-reduction process	--
ncbi_112736904	8	7	9	46	41	53	0.502	0.463	0.497	2.627	2.568	2.948	0.487333	2.71433	2.47762	2.82642e-08	1.05758e-06	JMT	PREDICTED: jasmonate O-methyltransferase-like isoform X1 [Arachis ipaensis]	-	-	-	-	-	GO:0008168//methyltransferase activity	-	--
ncbi_112720754	3	6	8	40	54	34	0.171	0.335	0.42	2.068	3.064	1.699	0.308667	2.277	2.88301	3.02693e-08	1.12751e-06	ASMT	PREDICTED: (RS)-norcoclaurine 6-O-methyltransferase-like [Arachis ipaensis]	-	-	-	-	-	GO:0005515//protein binding;GO:0008168//methyltransferase activity	GO:0008152//metabolic process	--
ncbi_112776018	63	33	44	126	106	176	1.77	0.972	1.09	3.197	2.954	4.349	1.27733	3.5	1.45422	3.06739e-08	1.14061e-06	EIN4	PREDICTED: protein EIN4-like [Arachis ipaensis]	Environmental Information Processing;Environmental Information Processing	Signal transduction;Signal transduction	ko04075//Plant hormone signal transduction;ko04016//MAPK signaling pathway - plant	K14509;K14509	GO:0031090//organelle membrane	GO:0004672//protein kinase activity;GO:0060089//molecular transducer activity	GO:0000160//phosphorelay signal transduction system;GO:0006468//protein phosphorylation	ARR-B
ncbi_112782727	132	149	138	55	58	65	5.131	6.126	4.723	1.924	2.257	2.228	5.32667	2.13633	-1.3181	3.16878e-08	1.17426e-06	ABF4	PREDICTED: ABSCISIC ACID-INSENSITIVE 5-like protein 7 [Arachis ipaensis]	Environmental Information Processing	Signal transduction	ko04075//Plant hormone signal transduction	K14432	-	GO:0003677//DNA binding;GO:0003700//transcription factor activity, sequence-specific DNA binding	GO:0006355//regulation of transcription, DNA-templated	bZIP
ncbi_112754599	73	95	89	179	171	205	11.529	15.841	12.39	25.747	26.977	28.721	13.2533	27.1483	1.03451	3.17405e-08	1.17489e-06	--	peptidoglycan-binding LysM domain protein [Medicago truncatula]	-	-	-	-	-	GO:0003674//molecular_function	GO:0030436//asexual sporulation	--
ncbi_112741829	180	172	206	96	77	88	4.168	4.211	4.251	2.032	1.781	1.775	4.21	1.86267	-1.17645	3.17484e-08	1.17489e-06	HAK11	PREDICTED: potassium transporter 11-like [Arachis ipaensis]	-	-	-	-	GO:0016020//membrane	GO:0015079//potassium ion transmembrane transporter activity	GO:0006813//potassium ion transport;GO:0071805//potassium ion transmembrane transport	--
ncbi_114927444	106	106	80	9	28	38	2.514	2.655	1.661	0.2	0.67	0.808	2.27667	0.559333	-2.02514	3.19465e-08	1.1806e-06	RPPL1	NBS-LRR type disease resistance protein [Medicago truncatula]	-	-	-	-	GO:0005575//cellular_component;GO:0005623//cell;GO:0005886//plasma membrane;GO:0016020//membrane;GO:0044464//cell part;GO:0071944//cell periphery	GO:0000166//nucleotide binding;GO:0003674//molecular_function;GO:0004252//serine-type endopeptidase activity;GO:0005488//binding;GO:0005515//protein binding;GO:0005524//ATP binding;GO:0008144//drug binding;GO:0009378//four-way junction helicase activity;GO:0017076//purine nucleotide binding;GO:0030554//adenyl nucleotide binding;GO:0032553//ribonucleotide binding;GO:0032555//purine ribonucleotide …	GO:0002376//immune system process;GO:0006281//DNA repair;GO:0006310//DNA recombination;GO:0006508//proteolysis;GO:0006950//response to stress;GO:0006952//defense response;GO:0006955//immune response;GO:0007154//cell communication;GO:0007165//signal transduction;GO:0008150//biological_process;GO:0008219//cell death;GO:0009626//plant-type hypersensitive response;GO:0009987//cellular process;GO:0012…	--
ncbi_112754676	18	21	31	98	64	86	1.187	1.462	1.802	5.858	4.216	5.032	1.48367	5.03533	1.76292	3.22764e-08	1.19034e-06	dfr1	PREDICTED: ovarian cancer-associated gene 2 protein homolog [Arachis ipaensis]	-	-	-	-	-	GO:0003824//catalytic activity	-	--
ncbi_112747752	48	42	40	128	97	121	3.579	3.342	2.624	8.819	7.302	8.089	3.18167	8.07	1.34279	3.23504e-08	1.19143e-06	ATL22	PREDICTED: RING-H2 finger protein ATL22-like [Lupinus angustifolius]	-	-	-	-	-	GO:0030247//polysaccharide binding	-	--
ncbi_112800359	48	42	40	128	97	121	3.579	3.342	2.624	8.819	7.302	8.089	3.18167	8.07	1.34279	3.23504e-08	1.19143e-06	ATL22	PREDICTED: RING-H2 finger protein ATL22-like [Lupinus angustifolius]	-	-	-	-	-	GO:0030247//polysaccharide binding	-	--
ncbi_112697871	0	0	0	29	20	28	0	0	0	1.261	0.942	1.18	0.001	1.12767	10.1391	3.32485e-08	1.22117e-06	CXP;2-3	PREDICTED: serine carboxypeptidase II-3-like isoform X1 [Arachis duranensis]	-	-	-	-	-	GO:0004185//serine-type carboxypeptidase activity	GO:0006508//proteolysis	--
ncbi_112756171	0	0	0	29	20	28	0	0	0	1.261	0.942	1.18	0.001	1.12767	10.1391	3.32485e-08	1.22117e-06	CXP;2-3	PREDICTED: serine carboxypeptidase II-3-like isoform X1 [Arachis duranensis]	-	-	-	-	-	GO:0004185//serine-type carboxypeptidase activity	GO:0006508//proteolysis	--
ncbi_112776200	0	1	1	49	42	40	0	0.108	0.09	4.565	4.291	3.629	0.066	4.16167	5.97855	3.49689e-08	1.28261e-06	ABP19B	PREDICTED: auxin-binding protein ABP19b-like [Arachis ipaensis]	-	-	-	-	-	GO:0046914//transition metal ion binding	-	--
ncbi_112777080	39	38	49	1	0	0	3.039	3.146	3.381	0.071	0	0	3.18867	0.0236667	-7.07395	3.52474e-08	1.29114e-06	--	PREDICTED: classical arabinogalactan protein 9 [Arachis ipaensis]	-	-	-	-	-	-	-	--
MSTRG.834	0	2	1	38	27	45	0	0.313	0.131	5.132	3.999	5.919	0.148	5.01667	5.08306	3.56336e-08	1.30344e-06	PSK5	phytosulfokines [Cajanus cajan]	-	-	-	-	GO:0043231//intracellular membrane-bounded organelle	-	GO:0044763//single-organism cellular process;GO:0044765//single-organism transport;GO:0050789//regulation of biological process;GO:0071702//organic substance transport	--
ncbi_112718377	36	48	62	120	122	141	7.282	10.113	11.015	21.804	24.303	25.082	9.47	23.7297	1.32526	3.71886e-08	1.35388e-06	RCI2A	PREDICTED: salt stress-induced hydrophobic peptide ESI3-like [Arachis duranensis]	-	-	-	-	GO:0005575//cellular_component;GO:0016020//membrane;GO:0016021//integral component of membrane;GO:0031224//intrinsic component of membrane;GO:0043190//ATP-binding cassette (ABC) transporter complex;GO:0044425//membrane part	GO:0042626//ATPase activity, coupled to transmembrane movement of substances	GO:0006810//transport	--
ncbi_112696393	28	14	37	0	0	0	0.907	0.476	1.056	0	0	0	0.813	0.001	-9.66711	3.88784e-08	1.40494e-06	EXL3	PREDICTED: GDSL esterase/lipase EXL1-like [Citrus sinensis]	-	-	-	-	-	GO:0016788//hydrolase activity, acting on ester bonds	-	--
ncbi_112785110	15	32	32	93	84	86	1.039	2.341	1.954	5.868	5.813	5.285	1.778	5.65533	1.66936	4.25436e-08	1.52817e-06	PTI5	PREDICTED: pathogenesis-related genes transcriptional activator PTI5-like [Arachis ipaensis]	-	-	-	-	-	-	GO:0010467//gene expression;GO:0034645//cellular macromolecule biosynthetic process	AP2-EREBP
ncbi_112702106	44	23	32	104	86	111	1.847	1.037	1.036	3.751	3.028	3.911	1.30667	3.56333	1.44734	4.28871e-08	1.53845e-06	PLENTY	Hyp O-arabinosyltransferase homolog [Lotus japonicus]	Metabolism	Glycan biosynthesis and metabolism	ko00514//Other types of O-glycan biosynthesis	K20782	-	-	-	--
MSTRG.25766	18	17	18	69	65	63	1.893	1.887	1.668	6.608	6.827	5.877	1.816	6.43733	1.8257	4.35444e-08	1.56099e-06	--	Cell wall / vacuolar inhibitor of fructosidase [Arachis hypogaea]	-	-	-	-	-	-	-	--
ncbi_112749930	268	226	310	136	131	146	8.578	7.647	8.768	3.978	4.197	4.147	8.331	4.10733	-1.02029	4.36454e-08	1.56357e-06	EGY3	PREDICTED: probable zinc metallopeptidase EGY3, chloroplastic [Arachis ipaensis]	-	-	-	-	-	GO:0016787//hydrolase activity	-	--
ncbi_112727315	13	25	30	80	75	85	0.886	1.789	1.801	4.945	5.048	5.082	1.492	5.025	1.75188	4.41246e-08	1.57759e-06	SGR9	PREDICTED: LOW QUALITY PROTEIN: E3 ubiquitin-protein ligase SGR9, amyloplastic [Arachis duranensis]	-	-	-	-	GO:0000109//nucleotide-excision repair complex;GO:0005680//anaphase-promoting complex	GO:0008270//zinc ion binding;GO:0046872//metal ion binding;GO:0061630//ubiquitin protein ligase activity;GO:0097602//cullin family protein binding	GO:0006289//nucleotide-excision repair;GO:0031145//anaphase-promoting complex-dependent proteasomal ubiquitin-dependent protein catabolic process	--
ncbi_112711993	52	69	89	175	150	170	2.875	4.055	4.356	8.813	8.286	8.339	3.762	8.47933	1.17245	4.56503e-08	1.62673e-06	RPI2	PREDICTED: probable ribose-5-phosphate isomerase 2 [Arachis duranensis]	Metabolism;Metabolism;Metabolism;Metabolism;Metabolism;Metabolism	Global and overview maps;Global and overview maps;Global and overview maps;Global and overview maps;Energy metabolism;Carbohydrate metabolism	ko01100//Metabolic pathways;ko01110//Biosynthesis of secondary metabolites;ko01200//Carbon metabolism;ko01230//Biosynthesis of amino acids;ko00710//Carbon fixation in photosynthetic organisms;ko00030//Pentose phosphate pathway	K01807;K01807;K01807;K01807;K01807;K01807	-	GO:0003824//catalytic activity	GO:0019682//glyceraldehyde-3-phosphate metabolic process	--
ncbi_112701835	36	31	39	144	79	100	1.647	1.505	1.558	5.932	3.575	4.024	1.57	4.51033	1.52247	4.60636e-08	1.63821e-06	SAT3	PREDICTED: serine acetyltransferase 1, chloroplastic [Arachis ipaensis]	Metabolism;Metabolism;Metabolism;Metabolism;Metabolism;Metabolism	Global and overview maps;Global and overview maps;Global and overview maps;Global and overview maps;Amino acid metabolism;Energy metabolism	ko01100//Metabolic pathways;ko01110//Biosynthesis of secondary metabolites;ko01200//Carbon metabolism;ko01230//Biosynthesis of amino acids;ko00270//Cysteine and methionine metabolism;ko00920//Sulfur metabolism	K00640;K00640;K00640;K00640;K00640;K00640	-	GO:0016412//serine O-acyltransferase activity	GO:0006563//L-serine metabolic process	--
ncbi_112786104	52	33	47	164	89	130	1.547	1.045	1.235	4.487	2.66	3.455	1.27567	3.534	1.47005	4.73718e-08	1.68029e-06	ISPG	PREDICTED: 4-hydroxy-3-methylbut-2-en-1-yl diphosphate synthase (ferredoxin), chloroplastic-like [Arachis ipaensis]	Metabolism;Metabolism;Metabolism	Global and overview maps;Global and overview maps;Metabolism of terpenoids and polyketides	ko01100//Metabolic pathways;ko01110//Biosynthesis of secondary metabolites;ko00900//Terpenoid backbone biosynthesis	K03526;K03526;K03526	-	GO:0052592//oxidoreductase activity, acting on CH or CH2 groups, with an iron-sulfur protein as acceptor	GO:0006721//terpenoid metabolic process	--
ncbi_112716038	193	175	207	83	87	105	6.912	6.605	6.548	2.707	3.11	3.334	6.68833	3.05033	-1.13268	5.15997e-08	1.82066e-06	FDH	PREDICTED: 3-ketoacyl-CoA synthase 10 [Arachis duranensis]	Metabolism;Metabolism;Organismal Systems;Metabolism	Global and overview maps;Global and overview maps;Environmental adaptation;Lipid metabolism	ko01100//Metabolic pathways;ko01110//Biosynthesis of secondary metabolites;ko04626//Plant-pathogen interaction;ko00062//Fatty acid elongation	K15397;K15397;K15397;K15397	GO:0031224//intrinsic component of membrane;GO:0043231//intracellular membrane-bounded organelle	GO:0016746//transferase activity, transferring acyl groups	GO:0006631//fatty acid metabolic process;GO:0007275//multicellular organism development	--
ncbi_112758164	63	81	87	171	147	212	5.97	8.05	7.226	14.64	13.86	17.68	7.082	15.3933	1.12008	5.17288e-08	1.82402e-06	At5g27430	PREDICTED: signal peptidase complex subunit 3B [Arachis duranensis]	Genetic Information Processing	Folding, sorting and degradation	ko03060//Protein export	K12948	GO:0005787//signal peptidase complex;GO:0016021//integral component of membrane	GO:0042927//siderophore transporter activity	GO:0006465//signal peptide processing;GO:0015891//siderophore transport	--
ncbi_112747890	29	31	33	83	93	95	1.235	1.394	1.25	3.234	3.963	3.599	1.293	3.59867	1.47674	5.18168e-08	1.82593e-06	SYP112	syntaxin-112-like isoform X2 [Cajanus cajan]	Genetic Information Processing	Folding, sorting and degradation	ko04130//SNARE interactions in vesicular transport	K08486	-	-	GO:0006810//transport;GO:0008152//metabolic process	--
ncbi_114924202	60	66	58	132	156	137	1.914	2.229	1.629	3.826	4.977	3.859	1.924	4.22067	1.13336	5.34642e-08	1.88152e-06	APF2	PREDICTED: aspartic proteinase nepenthesin-1 [Arachis duranensis]	-	-	-	-	-	GO:0016787//hydrolase activity	GO:0019538//protein metabolic process	--
ncbi_112722274	33	35	30	76	103	109	2.115	2.388	1.705	4.462	6.621	6.233	2.06933	5.772	1.47991	5.55742e-08	1.94941e-06	SGR1	PREDICTED: protein STAY-GREEN, chloroplastic-like [Arachis ipaensis]	Metabolism;Metabolism	Global and overview maps;Metabolism of cofactors and vitamins	ko01110//Biosynthesis of secondary metabolites;ko00860//Porphyrin metabolism	K22013;K22013	GO:0005575//cellular_component;GO:0005622//intracellular;GO:0005623//cell;GO:0005737//cytoplasm;GO:0009507//chloroplast;GO:0009526//plastid envelope;GO:0009532//plastid stroma;GO:0009536//plastid;GO:0009570//chloroplast stroma;GO:0009941//chloroplast envelope;GO:0016020//membrane;GO:0031090//organelle membrane;GO:0031967//organelle envelope;GO:0031969//chloroplast membrane;GO:0031975//envelope;GO…	-	-	--
ncbi_112702135	5	11	22	57	62	66	0.482	1.235	2.063	5.486	6.535	6.181	1.26	6.06733	2.26764	5.57745e-08	1.95389e-06	CYS6	PREDICTED: cysteine proteinase inhibitor-like [Arachis duranensis]	-	-	-	-	-	GO:0004857//enzyme inhibitor activity;GO:0016787//hydrolase activity	GO:0010466//negative regulation of peptidase activity	--
ncbi_112702136	5	11	22	57	62	66	0.482	1.235	2.063	5.486	6.535	6.181	1.26	6.06733	2.26764	5.57745e-08	1.95389e-06	CYS6	PREDICTED: cysteine proteinase inhibitor-like [Arachis duranensis]	-	-	-	-	-	GO:0004857//enzyme inhibitor activity;GO:0016787//hydrolase activity	GO:0010466//negative regulation of peptidase activity	--
ncbi_112743537	30	13	16	82	65	76	0.98	0.439	0.461	2.416	2.093	2.191	0.626667	2.23333	1.83343	6.07858e-08	2.11704e-06	LECRK41	PREDICTED: L-type lectin-domain containing receptor kinase IV.1 [Arachis ipaensis]	-	-	-	-	-	GO:0004672//protein kinase activity;GO:0032550//purine ribonucleoside binding	GO:0006464//cellular protein modification process;GO:0006796//phosphate-containing compound metabolic process	--
ncbi_112727700	69	45	61	143	137	138	7.264	4.949	5.626	13.637	14.346	12.794	5.94633	13.5923	1.19272	6.14819e-08	2.13576e-06	CYTB5-B	PREDICTED: cytochrome b5-like [Arachis ipaensis]	-	-	-	-	GO:0031090//organelle membrane;GO:0031224//intrinsic component of membrane;GO:0043231//intracellular membrane-bounded organelle	GO:0003824//catalytic activity;GO:0043169//cation binding;GO:0046906//tetrapyrrole binding	GO:0006694//steroid biosynthetic process;GO:0016104//triterpenoid biosynthetic process	--
MSTRG.37344	45	52	50	120	118	122	1.342	1.618	1.313	3.242	3.497	3.201	1.42433	3.31333	1.218	6.20655e-08	2.15464e-06	RFS2	LOW QUALITY PROTEIN: probable galactinol--sucrose galactosyltransferase 2 [Arachis ipaensis]	Metabolism	Carbohydrate metabolism	ko00052//Galactose metabolism	K06617	GO:0005911//cell-cell junction	GO:0004557//alpha-galactosidase activity;GO:0008378//galactosyltransferase activity	GO:0006950//response to stress;GO:0009313//oligosaccharide catabolic process;GO:0009628//response to abiotic stimulus	--
ncbi_112741558	6	5	4	53	38	28	0.354	0.312	0.208	2.832	2.24	1.46	0.291333	2.17733	2.90182	6.43127e-08	2.22548e-06	CHS	PREDICTED: stilbene synthase 3-like [Arachis duranensis]	Metabolism;Metabolism;Organismal Systems;Metabolism	Global and overview maps;Global and overview maps;Environmental adaptation;Biosynthesis of other secondary metabolites	ko01100//Metabolic pathways;ko01110//Biosynthesis of secondary metabolites;ko04712//Circadian rhythm - plant;ko00941//Flavonoid biosynthesis	K00660;K00660;K00660;K00660	GO:0016020//membrane	GO:0004315//3-oxoacyl-[acyl-carrier-protein] synthase activity;GO:0004421//hydroxymethylglutaryl-CoA synthase activity;GO:0016747//transferase activity, transferring acyl groups other than amino-acyl groups	GO:0006633//fatty acid biosynthetic process	--
ncbi_112705740	9	46	25	0	0	0	0.55	2.966	1.369	0	0	0	1.62833	0.001	-10.6692	6.67897e-08	2.30085e-06	XCP2	PREDICTED: xylem cysteine proteinase 2 [Arachis duranensis]	-	-	-	-	GO:0016020//membrane;GO:0043231//intracellular membrane-bounded organelle	GO:0070011//peptidase activity, acting on L-amino acid peptides	GO:0012501//programmed cell death;GO:0019538//protein metabolic process;GO:0048509//regulation of meristem development	--
ncbi_112711832	53	76	71	143	139	195	1.783	2.701	2.09	4.369	4.663	5.825	2.19133	4.95233	1.1763	6.83381e-08	2.34818e-06	NPK1	PREDICTED: mitogen-activated protein kinase kinase kinase 3-like [Arachis duranensis]	Environmental Information Processing	Signal transduction	ko04016//MAPK signaling pathway - plant	K20606	GO:0005576//extracellular region;GO:0015630//microtubule cytoskeleton	GO:0004702//receptor signaling protein serine/threonine kinase activity;GO:0032550//purine ribonucleoside binding	GO:0006305//DNA alkylation;GO:0030865//cortical cytoskeleton organization;GO:0032147//activation of protein kinase activity;GO:0034968//histone lysine methylation;GO:0035556//intracellular signal transduction;GO:0051052//regulation of DNA metabolic process;GO:1902410//mitotic cytokinetic process	--
ncbi_112769304	37	29	29	75	98	110	1.586	1.323	1.096	2.928	4.197	4.183	1.335	3.76933	1.49747	6.92435e-08	2.37474e-06	--	PREDICTED: F-box/LRR-repeat protein 14-like isoform X1 [Arachis duranensis]	-	-	-	-	-	GO:0005515//protein binding	-	--
ncbi_112776923	11	15	20	60	62	62	0.518	0.746	0.831	2.574	2.918	2.591	0.698333	2.69433	1.94794	7.04368e-08	2.41343e-06	GT7	PREDICTED: UDP-glucose flavonoid 3-O-glucosyltransferase 7-like [Arachis ipaensis]	-	-	-	-	-	GO:0016757//transferase activity, transferring glycosyl groups	-	--
ncbi_112790805	0	5	1	33	29	37	0	0.398	0.066	2.263	2.183	2.469	0.154667	2.305	3.89753	7.04612e-08	2.41343e-06	--	PREDICTED: keratin, type I cytoskeletal 9-like [Arachis duranensis]	-	-	-	-	-	-	-	--
ncbi_112750222	232	301	186	124	116	81	4.313	5.883	3.034	2.089	2.144	1.331	4.41	1.85467	-1.24962	7.06485e-08	2.41831e-06	RPPL1	PREDICTED: putative disease resistance RPP13-like protein 1 [Arachis duranensis]	-	-	-	-	-	GO:0005515//protein binding;GO:0043531//ADP binding	-	--
MSTRG.12147	42	48	44	7	8	9	3.059	3.691	2.825	0.464	0.582	0.581	3.19167	0.542333	-2.55706	7.07607e-08	2.42061e-06	--	SNF2 domain-containing protein CLASSY [Arachis hypogaea]	-	-	-	-	-	-	-	--
ncbi_112802000	31	36	46	115	91	106	1.227	1.497	1.577	4.107	3.561	3.663	1.43367	3.777	1.39753	7.36138e-08	2.51342e-06	POPTRDRAFT_831870	PREDICTED: biotin carboxylase 1, chloroplastic-like [Arachis duranensis]	Metabolism;Metabolism;Metabolism;Metabolism;Metabolism;Metabolism;Metabolism	Global and overview maps;Global and overview maps;Global and overview maps;Carbohydrate metabolism;Global and overview maps;Lipid metabolism;Carbohydrate metabolism	ko01100//Metabolic pathways;ko01110//Biosynthesis of secondary metabolites;ko01200//Carbon metabolism;ko00620//Pyruvate metabolism;ko01212//Fatty acid metabolism;ko00061//Fatty acid biosynthesis;ko00640//Propanoate metabolism	K01961;K01961;K01961;K01961;K01961;K01961;K01961	-	GO:0016421//CoA carboxylase activity;GO:0016879//ligase activity, forming carbon-nitrogen bonds;GO:0032550//purine ribonucleoside binding;GO:0043169//cation binding	-	--
ncbi_112763038	245	317	258	128	155	147	14.036	19.161	12.996	6.686	8.873	7.452	15.3977	7.67033	-1.00535	7.74566e-08	2.63294e-06	PCMP-H51	PREDICTED: pentatricopeptide repeat-containing protein At4g21065-like [Arachis duranensis]	-	-	-	-	-	-	-	--
ncbi_112696090	41	32	41	108	101	97	2.724	2.261	2.387	6.542	6.706	5.737	2.45733	6.32833	1.36473	7.99883e-08	2.71044e-06	pgip	PREDICTED: polygalacturonase inhibitor-like [Arachis duranensis]	-	-	-	-	-	GO:0005515//protein binding	-	--
ncbi_112771440	68	93	71	196	162	156	2.837	4.077	2.611	7.432	6.736	5.768	3.175	6.64533	1.06558	8.14039e-08	2.75668e-06	4CLL7	PREDICTED: 4-coumarate--CoA ligase-like 7 [Arachis duranensis]	Metabolism;Metabolism;Metabolism;Metabolism;Metabolism	Global and overview maps;Global and overview maps;Biosynthesis of other secondary metabolites;Metabolism of cofactors and vitamins;Amino acid metabolism	ko01100//Metabolic pathways;ko01110//Biosynthesis of secondary metabolites;ko00940//Phenylpropanoid biosynthesis;ko00130//Ubiquinone and other terpenoid-quinone biosynthesis;ko00360//Phenylalanine metabolism	K01904;K01904;K01904;K01904;K01904	GO:0042579//microbody	GO:0016405//CoA-ligase activity;GO:0016408//C-acyltransferase activity;GO:0032550//purine ribonucleoside binding	GO:0006633//fatty acid biosynthetic process;GO:0009694//jasmonic acid metabolic process	--
ncbi_112762579	135	127	187	59	64	66	5.711	5.63	6.929	2.268	2.715	2.48	6.09	2.48767	-1.29165	8.26881e-08	2.79489e-06	OLE9	PREDICTED: glucan endo-1,3-beta-D-glucosidase-like [Arachis ipaensis]	-	-	-	-	-	GO:0016787//hydrolase activity	GO:0044238//primary metabolic process	--
ncbi_112802019	11	18	15	53	57	70	0.751	1.297	0.883	3.284	3.867	4.219	0.977	3.79	1.95577	8.37817e-08	2.83008e-06	ACO1	aminocyclopropanecarboxylate oxidase [Arachis hypogaea]	Metabolism;Metabolism;Metabolism	Global and overview maps;Global and overview maps;Amino acid metabolism	ko01100//Metabolic pathways;ko01110//Biosynthesis of secondary metabolites;ko00270//Cysteine and methionine metabolism	K05933;K05933;K05933	-	GO:0016641//oxidoreductase activity, acting on the CH-NH2 group of donors, oxygen as acceptor;GO:0016705//oxidoreductase activity, acting on paired donors, with incorporation or reduction of molecular oxygen;GO:0019842//vitamin binding;GO:0043169//cation binding	GO:0009692//ethylene metabolic process;GO:0010087//phloem or xylem histogenesis;GO:0044260//cellular macromolecule metabolic process;GO:0044710//single-organism metabolic process	--
ncbi_112711291	2	9	4	41	38	38	0.095	0.452	0.168	1.776	1.806	1.604	0.238333	1.72867	2.85861	8.47208e-08	2.86e-06	At5g07050	PREDICTED: WAT1-related protein At5g07050-like [Arachis ipaensis]	-	-	-	-	GO:0016020//membrane;GO:0016021//integral component of membrane	-	-	--
MSTRG.3690	112	151	138	54	59	55	7.581	10.791	8.234	3.329	3.989	3.302	8.86867	3.54	-1.32497	8.64523e-08	2.9148e-06	RE1	Retrovirus-related Pol polyprotein from transposon RE2 [Vitis vinifera]	-	-	-	-	-	-	-	--
ncbi_112791806	171	164	168	82	72	85	6.967	7.045	6.05	3.032	2.923	3.062	6.68733	3.00567	-1.15375	8.73742e-08	2.93691e-06	GIL1	PREDICTED: IRK-interacting protein [Arachis duranensis]	-	-	-	-	-	-	GO:0003006//developmental process involved in reproduction;GO:0009416//response to light stimulus;GO:0009630//gravitropism;GO:0048509//regulation of meristem development	--
ncbi_112737030	2	8	12	41	46	51	0.064	0.268	0.336	1.187	1.46	1.438	0.222667	1.36167	2.61242	9.01972e-08	3.02214e-06	XYN5	PREDICTED: probable endo-1,4-beta-xylanase C [Arachis ipaensis]	-	-	-	-	-	GO:0003824//catalytic activity	GO:0044238//primary metabolic process	--
ncbi_112708127	144	205	190	82	63	93	8.92	13.345	10.375	4.593	3.88	5.097	10.88	4.52333	-1.26622	9.14905e-08	3.06166e-06	SWEET12	PREDICTED: bidirectional sugar transporter SWEET12-like [Arachis duranensis]	-	-	-	-	GO:0031224//intrinsic component of membrane	-	GO:0044765//single-organism transport	--
ncbi_112737118	55	36	38	8	7	6	2.376	1.673	1.446	0.317	0.284	0.231	1.83167	0.277333	-2.72346	9.46666e-08	3.15665e-06	PRP4	PREDICTED: proline-rich protein 4 isoform X1 [Arachis ipaensis]	-	-	-	-	-	-	-	--
ncbi_112702889	23	55	49	110	120	133	2.996	7.368	5.5	12.821	15.264	15.003	5.288	14.3627	1.44153	9.74948e-08	3.24444e-06	PR10.2E	PREDICTED: pathogenesis-related protein 2-like [Arachis ipaensis]	-	-	-	-	-	-	GO:0006952//defense response	--
ncbi_112714439	31	29	41	1	6	1	0.786	0.777	0.917	0.023	0.153	0.026	0.826667	0.0673333	-3.61791	9.88569e-08	3.28166e-06	CESA8	PREDICTED: cellulose synthase A catalytic subunit 8 [UDP-forming] [Arachis ipaensis]	-	-	-	-	GO:0016020//membrane	GO:0008375//acetylglucosaminyltransferase activity;GO:0016760//cellulose synthase (UDP-forming) activity	GO:0030244//cellulose biosynthetic process;GO:0042710//biofilm formation	--
ncbi_112736546	54	44	48	108	113	145	5.065	4.357	3.964	9.171	10.566	12.06	4.462	10.599	1.24817	9.95403e-08	3.30231e-06	--	PREDICTED: uncharacterized protein LOC106755892 [Vigna radiata var. radiata] [Vigna radiata]	-	-	-	-	-	-	-	--
ncbi_112785951	5	0	2	39	28	31	0.135	0	0.047	0.956	0.753	0.74	0.0606667	0.816333	3.75018	1.04913e-07	3.472e-06	--	glycosyltransferase family 2 protein [Medicago truncatula]	-	-	-	-	-	GO:0016740//transferase activity	-	--
ncbi_112789856	34	39	66	6	5	11	2.081	2.552	3.606	0.339	0.31	0.605	2.74633	0.418	-2.71593	1.05543e-07	3.48855e-06	OMT3	PREDICTED: trans-resveratrol di-O-methyltransferase-like [Arachis duranensis]	Metabolism	Biosynthesis of other secondary metabolites	ko00945//Stilbenoid, diarylheptanoid and gingerol biosynthesis	K16040	-	GO:0005515//protein binding;GO:0008168//methyltransferase activity	GO:0008152//metabolic process	--
ncbi_112736519	82	79	51	168	164	151	2.496	2.526	1.369	4.627	4.969	4.061	2.13033	4.55233	1.09553	1.07988e-07	3.55845e-06	ISPG	PREDICTED: 4-hydroxy-3-methylbut-2-en-1-yl diphosphate synthase (ferredoxin), chloroplastic-like [Arachis ipaensis]	Metabolism;Metabolism;Metabolism	Global and overview maps;Global and overview maps;Metabolism of terpenoids and polyketides	ko01100//Metabolic pathways;ko01110//Biosynthesis of secondary metabolites;ko00900//Terpenoid backbone biosynthesis	K03526;K03526;K03526	-	GO:0052592//oxidoreductase activity, acting on CH or CH2 groups, with an iron-sulfur protein as acceptor	GO:0006721//terpenoid metabolic process	--
ncbi_112750484	106	115	137	48	51	46	6.279	7.207	7.175	2.601	3.058	2.41	6.887	2.68967	-1.35645	1.10117e-07	3.61653e-06	PER11	PREDICTED: peroxidase 11 [Arachis ipaensis]	Metabolism;Metabolism;Metabolism	Global and overview maps;Global and overview maps;Biosynthesis of other secondary metabolites	ko01100//Metabolic pathways;ko01110//Biosynthesis of secondary metabolites;ko00940//Phenylpropanoid biosynthesis	K00430;K00430;K00430	-	GO:0004601//peroxidase activity;GO:0020037//heme binding	GO:0006979//response to oxidative stress;GO:0055114//oxidation-reduction process	--
ncbi_112801854	323	339	582	106	95	147	28.03	31.06	44.52	8.378	8.235	11.316	34.5367	9.30967	-1.89133	1.10917e-07	3.63716e-06	KTI5	PREDICTED: miraculin-like [Arachis duranensis]	-	-	-	-	-	GO:0004866//endopeptidase inhibitor activity	-	--
ncbi_112703549	3	3	2	45	22	32	0.302	0.32	0.177	4.108	2.201	2.845	0.266333	3.05133	3.51813	1.14982e-07	3.74992e-06	PR-10	PREDICTED: pathogenesis-related protein 2-like [Arachis ipaensis]	-	-	-	-	-	-	GO:0006952//defense response	--
MSTRG.47421	345	273	327	114	165	194	9.012	7.529	7.534	2.723	4.3	4.504	8.025	3.84233	-1.06252	1.17929e-07	3.82746e-06	--	uncharacterized protein LOC107622362 [Arachis ipaensis]	-	-	-	-	-	-	-	--
ncbi_112707333	45	57	69	143	124	140	3.149	4.212	4.257	9.083	8.638	8.689	3.87267	8.80333	1.18472	1.19073e-07	3.86227e-06	--	PREDICTED: zinc finger protein CONSTANS-LIKE 1-like [Arachis duranensis]	-	-	-	-	GO:0001534//radial spoke;GO:0005575//cellular_component;GO:0005622//intracellular;GO:0005623//cell;GO:0005634//nucleus;GO:0005732//small nucleolar ribonucleoprotein complex;GO:0034457//Mpp10 complex;GO:0043226//organelle;GO:0043227//membrane-bounded organelle;GO:0043229//intracellular organelle;GO:0043231//intracellular membrane-bounded organelle;GO:0044424//intracellular part;GO:0044464//cell pa…	GO:0003674//molecular_function;GO:0003700//transcription factor activity, sequence-specific DNA binding;GO:0005488//binding;GO:0008270//zinc ion binding;GO:0043167//ion binding;GO:0043169//cation binding;GO:0046872//metal ion binding;GO:0046914//transition metal ion binding	GO:0006355//regulation of transcription, DNA-templated;GO:0006364//rRNA processing;GO:0008150//biological_process;GO:0009889//regulation of biosynthetic process;GO:0010468//regulation of gene expression;GO:0010556//regulation of macromolecule biosynthetic process;GO:0019219//regulation of nucleobase-containing compound metabolic process;GO:0019222//regulation of metabolic process;GO:0031323//regu…	--
ncbi_112720615	45	64	58	142	113	148	5.54	8.385	6.39	16.136	14.037	16.363	6.77167	15.512	1.1958	1.22399e-07	3.95822e-06	--	PREDICTED: cysteine-rich and transmembrane domain-containing protein A [Pyrus x bretschneideri]	-	-	-	-	GO:0005575//cellular_component;GO:0005623//cell;GO:0005886//plasma membrane;GO:0016020//membrane;GO:0016021//integral component of membrane;GO:0031224//intrinsic component of membrane;GO:0044425//membrane part;GO:0044464//cell part;GO:0071944//cell periphery	-	GO:0000003//reproduction;GO:0003006//developmental process involved in reproduction;GO:0007049//cell cycle;GO:0007275//multicellular organism development;GO:0008150//biological_process;GO:0009553//embryo sac development;GO:0009554//megasporogenesis;GO:0009987//cellular process;GO:0019953//sexual reproduction;GO:0022402//cell cycle process;GO:0022414//reproductive process;GO:0032501//multicellular…	--
ncbi_112715379	530	552	590	188	297	373	21.716	23.88	21.31	7.012	12.14	13.558	22.302	10.9033	-1.0324	1.22869e-07	3.97103e-06	--	PREDICTED: uncharacterized protein LOC107469462 [Arachis duranensis]	-	-	-	-	-	-	-	--
ncbi_112718351	5	5	3	38	27	43	0.305	0.322	0.161	2.112	1.646	2.328	0.262667	2.02867	2.94923	1.26133e-07	4.06676e-06	NAC92	PREDICTED: NAC domain-containing protein 92-like [Arachis duranensis]	-	-	-	-	-	-	GO:0010467//gene expression;GO:0034645//cellular macromolecule biosynthetic process	NAC
ncbi_112784575	39	30	33	92	86	105	2.133	1.712	1.573	4.52	4.628	5.035	1.806	4.72767	1.38833	1.30607e-07	4.19596e-06	At1g28600	PREDICTED: GDSL esterase/lipase At1g31550-like [Arachis ipaensis]	Metabolism;Metabolism	Global and overview maps;Biosynthesis of other secondary metabolites	ko01110//Biosynthesis of secondary metabolites;ko00901//Indole alkaloid biosynthesis	K21026;K21026	-	GO:0016787//hydrolase activity	-	--
ncbi_112802745	11	22	20	57	65	78	0.492	1.058	0.788	2.301	2.888	3.101	0.779333	2.76333	1.8261	1.33687e-07	4.29234e-06	AVT6A	PREDICTED: sodium-coupled neutral amino acid transporter 2-like [Arachis duranensis]	-	-	-	-	GO:0005887//integral component of plasma membrane	GO:0015173//aromatic amino acid transmembrane transporter activity	GO:0003333//amino acid transmembrane transport;GO:0015801//aromatic amino acid transport	--
ncbi_112764598	73	56	77	12	23	21	4.451	3.629	4.117	0.671	1.419	1.152	4.06567	1.08067	-1.91157	1.34924e-07	4.32689e-06	BETV6	PREDICTED: isoflavone reductase-like protein [Arachis duranensis]	-	-	-	-	-	GO:0003824//catalytic activity;GO:0003854//3-beta-hydroxy-delta5-steroid dehydrogenase activity;GO:0003942//N-acetyl-gamma-glutamyl-phosphate reductase activity;GO:0003978//UDP-glucose 4-epimerase activity;GO:0008460//dTDP-glucose 4,6-dehydratase activity;GO:0008839//4-hydroxy-tetrahydrodipicolinate reductase;GO:0016491//oxidoreductase activity;GO:0016616//oxidoreductase activity, acting on the C…	GO:0005975//carbohydrate metabolic process;GO:0006012//galactose metabolic process;GO:0006592//ornithine biosynthetic process;GO:0006694//steroid biosynthetic process;GO:0006777//Mo-molybdopterin cofactor biosynthetic process;GO:0006813//potassium ion transport;GO:0009089//lysine biosynthetic process via diaminopimelate;GO:0009243//O antigen biosynthetic process;GO:0019305//dTDP-rhamnose biosynth…	--
ncbi_112737852	0	4	7	39	35	33	0	0.308	0.454	2.594	2.554	2.14	0.254	2.42933	3.25766	1.35883e-07	4.35246e-06	USP	late embryogenesis abundant protein group 9 protein [Arachis hypogaea]	-	-	-	-	-	-	-	--
ncbi_112737415	37	57	94	12	18	7	0.829	1.331	1.837	0.251	0.404	0.142	1.33233	0.265667	-2.32627	1.36059e-07	4.3554e-06	CEPR2	PREDICTED: receptor-like protein kinase HAIKU2 [Arachis ipaensis]	-	-	-	-	GO:0016020//membrane	GO:0004672//protein kinase activity	GO:0006796//phosphate-containing compound metabolic process	--
ncbi_112754295	53	75	57	168	132	133	2.373	3.53	2.249	6.87	5.884	5.298	2.71733	6.01733	1.14693	1.41233e-07	4.50238e-06	UGT73C6	PREDICTED: UDP-glycosyltransferase 73C6-like [Arachis ipaensis]	Metabolism	Metabolism of terpenoids and polyketides	ko00908//Zeatin biosynthesis	K13496	-	GO:0004339//glucan 1,4-alpha-glucosidase activity;GO:0008194//UDP-glycosyltransferase activity	GO:0009251//glucan catabolic process	--
ncbi_112749684	64	88	93	160	168	208	7.559	10.965	9.733	17.208	19.767	21.777	9.419	19.584	1.05603	1.42602e-07	4.54335e-06	SP1L5	PREDICTED: protein SPIRAL1-like 5 [Arachis duranensis]	-	-	-	-	-	-	-	--
ncbi_112736310	53	61	128	12	25	20	2.264	2.751	4.82	0.467	1.067	0.758	3.27833	0.764	-2.10132	1.44445e-07	4.59936e-06	CYP71AN24	PREDICTED: cytochrome P450 71A1-like [Arachis ipaensis]	-	-	-	-	-	GO:0005506//iron ion binding;GO:0016705//oxidoreductase activity, acting on paired donors, with incorporation or reduction of molecular oxygen;GO:0020037//heme binding	GO:0055114//oxidation-reduction process	--
ncbi_112737109	6	9	13	45	43	55	0.259	0.457	0.527	1.88	1.961	2.229	0.414333	2.02333	2.28787	1.45437e-07	4.62545e-06	SCPL34	PREDICTED: serine carboxypeptidase-like 34 [Arachis ipaensis]	-	-	-	-	GO:0005618//cell wall;GO:0043231//intracellular membrane-bounded organelle	GO:0004180//carboxypeptidase activity	GO:0019538//protein metabolic process	--
ncbi_112706311	84	75	82	195	134	205	14.226	13.377	12.211	30.003	22.612	30.722	13.2713	27.779	1.06568	1.47682e-07	4.6941e-06	PSRP6	PREDICTED: 50S ribosomal protein 6, chloroplastic [Arachis duranensis]	-	-	-	-	GO:0005575//cellular_component;GO:0005622//intracellular;GO:0005623//cell;GO:0005737//cytoplasm;GO:0005840//ribosome;GO:0009507//chloroplast;GO:0009536//plastid;GO:0032991//macromolecular complex;GO:0043226//organelle;GO:0043227//membrane-bounded organelle;GO:0043228//non-membrane-bounded organelle;GO:0043229//intracellular organelle;GO:0043231//intracellular membrane-bounded organelle;GO:0043232…	GO:0003674//molecular_function;GO:0003676//nucleic acid binding;GO:0003723//RNA binding;GO:0003735//structural constituent of ribosome;GO:0005198//structural molecule activity;GO:0005488//binding;GO:0019843//rRNA binding;GO:0097159//organic cyclic compound binding;GO:1901363//heterocyclic compound binding	GO:0006412//translation;GO:0006518//peptide metabolic process;GO:0006807//nitrogen compound metabolic process;GO:0008150//biological_process;GO:0008152//metabolic process;GO:0009058//biosynthetic process;GO:0009059//macromolecule biosynthetic process;GO:0009987//cellular process;GO:0010467//gene expression;GO:0019538//protein metabolic process;GO:0034641//cellular nitrogen compound metabolic proc…	--
ncbi_112710008	175	128	173	53	89	43	2.585	2.006	2.277	0.72	1.319	0.563	2.28933	0.867333	-1.40027	1.49094e-07	4.72225e-06	RPPL1	PREDICTED: putative disease resistance protein At3g14460 [Arachis ipaensis]	-	-	-	-	-	GO:0005515//protein binding;GO:0043531//ADP binding	-	--
ncbi_112715576	1	5	4	27	24	59	0.038	0.189	0.132	0.928	0.901	1.982	0.119667	1.27033	3.40811	1.51287e-07	4.78326e-06	CYP707A4	PREDICTED: abscisic acid 8'-hydroxylase 4 [Arachis duranensis]	Metabolism	Metabolism of terpenoids and polyketides	ko00906//Carotenoid biosynthesis	K09843	-	GO:0016491//oxidoreductase activity;GO:0046906//tetrapyrrole binding;GO:0046914//transition metal ion binding	GO:0044710//single-organism metabolic process	--
ncbi_112774677	35	70	38	121	111	168	2.043	4.282	1.927	6.33	6.4	8.562	2.75067	7.09733	1.3675	1.59125e-07	5.00756e-06	FG3	PREDICTED: anthocyanidin 3-O-glucoside 2''-O-glucosyltransferase-like [Arachis duranensis]	Metabolism	Biosynthesis of other secondary metabolites	ko00944//Flavone and flavonol biosynthesis	K22794	-	GO:0016757//transferase activity, transferring glycosyl groups	-	--
ncbi_112745875	37	40	53	102	107	125	1.693	1.948	2.156	4.229	4.901	5.084	1.93233	4.738	1.29393	1.60846e-07	5.05877e-06	CTPA3	PREDICTED: carboxyl-terminal-processing peptidase 3, chloroplastic isoform X1 [Arachis duranensis]	-	-	-	-	-	GO:0008233//peptidase activity	-	--
ncbi_112762436	30	31	30	1	3	3	1.173	1.258	1.015	0.035	0.116	0.103	1.14867	0.0846667	-3.76202	1.71756e-07	5.38301e-06	PHT1-3	PREDICTED: probable inorganic phosphate transporter 1-3 [Arachis ipaensis]	-	-	-	-	-	GO:0005215//transporter activity	GO:0044763//single-organism cellular process	--
ncbi_112788916	40	24	33	113	73	102	1.843	1.168	1.34	4.743	3.36	4.17	1.45033	4.091	1.49607	1.73352e-07	5.42672e-06	AOS3	PREDICTED: 9-divinyl ether synthase-like [Arachis duranensis]	Metabolism;Metabolism;Metabolism	Global and overview maps;Global and overview maps;Lipid metabolism	ko01100//Metabolic pathways;ko01110//Biosynthesis of secondary metabolites;ko00592//alpha-Linolenic acid metabolism	K01723;K01723;K01723	-	GO:0005506//iron ion binding;GO:0016705//oxidoreductase activity, acting on paired donors, with incorporation or reduction of molecular oxygen;GO:0020037//heme binding	GO:0055114//oxidation-reduction process	--
ncbi_112716596	256	202	314	127	127	135	7.536	6.283	8.177	3.429	3.751	3.537	7.332	3.57233	-1.03734	1.73481e-07	5.42762e-06	BLH1	PREDICTED: BEL1-like homeodomain protein 1 [Arachis duranensis]	-	-	-	-	-	GO:0003677//DNA binding	GO:0006355//regulation of transcription, DNA-templated	--
ncbi_112711834	11	20	36	0	0	0	0.852	1.636	2.459	0	0	0	1.649	0.001	-10.6874	1.92965e-07	5.99884e-06	At3g06035	PREDICTED: uncharacterized GPI-anchored protein At3g06035-like [Arachis duranensis]	-	-	-	-	-	-	-	--
ncbi_112697992	58	83	85	24	16	27	3.386	5.16	4.412	1.314	0.971	1.41	4.31933	1.23167	-1.8102	1.95335e-07	6.05504e-06	DFR	DFR [Arachis hypogaea]	Metabolism;Metabolism;Metabolism	Global and overview maps;Global and overview maps;Biosynthesis of other secondary metabolites	ko01100//Metabolic pathways;ko01110//Biosynthesis of secondary metabolites;ko00941//Flavonoid biosynthesis	K13082;K13082;K13082	-	GO:0003824//catalytic activity;GO:0003854//3-beta-hydroxy-delta5-steroid dehydrogenase activity;GO:0003978//UDP-glucose 4-epimerase activity;GO:0004043//L-aminoadipate-semialdehyde dehydrogenase activity;GO:0008460//dTDP-glucose 4,6-dehydratase activity;GO:0008667//2,3-dihydro-2,3-dihydroxybenzoate dehydrogenase activity;GO:0008712//ADP-glyceromanno-heptose 6-epimerase activity;GO:0008831//dTDP-4…	GO:0005975//carbohydrate metabolic process;GO:0006012//galactose metabolic process;GO:0006694//steroid biosynthetic process;GO:0008152//metabolic process;GO:0009243//O antigen biosynthetic process;GO:0009244//lipopolysaccharide core region biosynthetic process;GO:0019305//dTDP-rhamnose biosynthetic process;GO:0019878//lysine biosynthetic process via aminoadipic acid;GO:0055114//oxidation-reductio…	--
ncbi_112756301	58	83	85	24	16	27	3.386	5.16	4.412	1.314	0.971	1.41	4.31933	1.23167	-1.8102	1.95335e-07	6.05504e-06	DFR	DFR [Arachis hypogaea]	Metabolism;Metabolism;Metabolism	Global and overview maps;Global and overview maps;Biosynthesis of other secondary metabolites	ko01100//Metabolic pathways;ko01110//Biosynthesis of secondary metabolites;ko00941//Flavonoid biosynthesis	K13082;K13082;K13082	-	GO:0003824//catalytic activity;GO:0003854//3-beta-hydroxy-delta5-steroid dehydrogenase activity;GO:0003978//UDP-glucose 4-epimerase activity;GO:0004043//L-aminoadipate-semialdehyde dehydrogenase activity;GO:0008460//dTDP-glucose 4,6-dehydratase activity;GO:0008667//2,3-dihydro-2,3-dihydroxybenzoate dehydrogenase activity;GO:0008712//ADP-glyceromanno-heptose 6-epimerase activity;GO:0008831//dTDP-4…	GO:0005975//carbohydrate metabolic process;GO:0006012//galactose metabolic process;GO:0006694//steroid biosynthetic process;GO:0008152//metabolic process;GO:0009243//O antigen biosynthetic process;GO:0009244//lipopolysaccharide core region biosynthetic process;GO:0019305//dTDP-rhamnose biosynthetic process;GO:0019878//lysine biosynthetic process via aminoadipic acid;GO:0055114//oxidation-reductio…	--
ncbi_112710975	57	37	47	125	113	112	3.227	2.212	2.344	6.469	6.386	5.625	2.59433	6.16	1.24757	1.9883e-07	6.14921e-06	AKR1	PREDICTED: probable aldo-keto reductase 1 [Arachis duranensis]	-	-	-	-	-	GO:0003674//molecular_function;GO:0003824//catalytic activity;GO:0016491//oxidoreductase activity;GO:0047834//D-threo-aldose 1-dehydrogenase activity	GO:0008150//biological_process;GO:0008152//metabolic process;GO:0055114//oxidation-reduction process	--
ncbi_112766685	48	44	62	7	11	15	4.219	4.05	4.803	0.56	0.947	1.17	4.35733	0.892333	-2.28779	2.00497e-07	6.19018e-06	--	PREDICTED: uncharacterized protein LOC107605886 [Arachis ipaensis]	-	-	-	-	-	-	-	--
ncbi_112716849	88	113	119	38	43	43	5.818	7.887	6.935	2.288	2.84	2.522	6.88	2.55	-1.43191	2.00499e-07	6.19018e-06	Anxa7	PREDICTED: annexin A13-like [Arachis duranensis]	-	-	-	-	-	GO:0003674//molecular_function;GO:0005488//binding;GO:0005509//calcium ion binding;GO:0005543//phospholipid binding;GO:0005544//calcium-dependent phospholipid binding;GO:0008289//lipid binding;GO:0043167//ion binding;GO:0043168//anion binding;GO:0043169//cation binding;GO:0046872//metal ion binding	GO:0001101//response to acid chemical;GO:0006950//response to stress;GO:0006970//response to osmotic stress;GO:0008150//biological_process;GO:0009266//response to temperature stimulus;GO:0009408//response to heat;GO:0009409//response to cold;GO:0009414//response to water deprivation;GO:0009415//response to water;GO:0009628//response to abiotic stimulus;GO:0009651//response to salt stress;GO:00100…	--
ncbi_112710172	141	163	148	78	70	59	5.087	6.209	4.707	2.563	2.536	1.888	5.33433	2.329	-1.1956	2.04425e-07	6.30054e-06	CDF3	PREDICTED: cyclic dof factor 3-like [Arachis duranensis]	-	-	-	-	-	GO:0003677//DNA binding	GO:0006355//regulation of transcription, DNA-templated;GO:0010124//phenylacetate catabolic process	C2C2-Dof
ncbi_112707303	1	1	0	30	34	45	0.066	0.07	0	1.778	2.238	2.631	0.0453333	2.21567	5.61102	2.05171e-07	6.3163e-06	RD22	PREDICTED: BURP domain protein RD22-like [Arachis duranensis]	-	-	-	-	-	-	-	--
ncbi_112733827	18	12	21	61	65	61	0.81	0.572	0.835	2.497	2.93	2.425	0.739	2.61733	1.82445	2.06812e-07	6.3576e-06	UGT91A1	PREDICTED: UDP-glycosyltransferase 91A1-like [Arachis ipaensis]	-	-	-	-	-	GO:0008194//UDP-glycosyltransferase activity;GO:0016758//transferase activity, transferring hexosyl groups	GO:0005975//carbohydrate metabolic process;GO:0030259//lipid glycosylation	--
ncbi_112772576	44	47	55	107	119	126	1.851	2.087	2.034	4.099	4.992	4.688	1.99067	4.593	1.20619	2.07269e-07	6.36055e-06	ZIFL1	PREDICTED: protein ZINC INDUCED FACILITATOR-LIKE 1-like [Arachis ipaensis]	-	-	-	-	GO:0005887//integral component of plasma membrane;GO:0016020//membrane;GO:0016021//integral component of membrane	GO:0008028//monocarboxylic acid transmembrane transporter activity;GO:0015238//drug transmembrane transporter activity;GO:0015295//solute:proton symporter activity;GO:0022857//transmembrane transporter activity;GO:0042910//xenobiotic transporter activity;GO:0051119//sugar transmembrane transporter activity	GO:0006810//transport;GO:0008643//carbohydrate transport;GO:0015718//monocarboxylic acid transport;GO:0015893//drug transport;GO:0042908//xenobiotic transport;GO:0055085//transmembrane transport	--
ncbi_112800541	34	28	46	127	87	92	1.6	1.391	1.908	5.443	4.089	3.84	1.633	4.45733	1.44866	2.12537e-07	6.50217e-06	CYP81E1	PREDICTED: isoflavone 2'-hydroxylase-like [Arachis duranensis]	-	-	-	-	-	GO:0016491//oxidoreductase activity;GO:0046906//tetrapyrrole binding;GO:0046914//transition metal ion binding	GO:0044710//single-organism metabolic process	--
ncbi_112716863	94	73	117	169	214	224	4.814	3.939	5.278	7.876	10.963	10.166	4.677	9.66833	1.04768	2.14572e-07	6.55698e-06	GDH1	PREDICTED: glutamate dehydrogenase 1-like [Arachis ipaensis]	Metabolism;Metabolism;Metabolism;Metabolism;Metabolism	Global and overview maps;Global and overview maps;Amino acid metabolism;Energy metabolism;Amino acid metabolism	ko01100//Metabolic pathways;ko01200//Carbon metabolism;ko00250//Alanine, aspartate and glutamate metabolism;ko00910//Nitrogen metabolism;ko00220//Arginine biosynthesis	K00261;K00261;K00261;K00261;K00261	-	GO:0016638//oxidoreductase activity, acting on the CH-NH2 group of donors	GO:0044710//single-organism metabolic process	--
ncbi_112750536	38	24	38	103	92	86	1.629	1.095	1.444	4.008	3.929	3.254	1.38933	3.73033	1.42491	2.14777e-07	6.55953e-06	RAV1	PREDICTED: AP2/ERF and B3 domain-containing transcription factor RAV1 [Arachis ipaensis]	-	-	-	-	-	-	GO:0010467//gene expression;GO:0034645//cellular macromolecule biosynthetic process	ABI3VP1
ncbi_112706225	118	102	110	41	49	44	5.231	4.745	4.286	1.651	2.178	1.732	4.754	1.85367	-1.35876	2.19392e-07	6.68152e-06	CYCD4-2	PREDICTED: cyclin-D4-2-like [Arachis duranensis]	-	-	-	-	GO:0005575//cellular_component;GO:0005622//intracellular;GO:0005623//cell;GO:0005634//nucleus;GO:0043226//organelle;GO:0043227//membrane-bounded organelle;GO:0043229//intracellular organelle;GO:0043231//intracellular membrane-bounded organelle;GO:0044424//intracellular part;GO:0044464//cell part	-	GO:0007049//cell cycle;GO:0008150//biological_process;GO:0009987//cellular process;GO:0051301//cell division	--
MSTRG.15294	26	28	39	2	4	2	1.135	1.291	1.493	0.08	0.174	0.077	1.30633	0.110333	-3.56558	2.21219e-07	6.73328e-06	CYP71D10	Cytochrome P450 [Arachis hypogaea]	-	-	-	-	-	GO:0004497//monooxygenase activity;GO:0016705//oxidoreductase activity, acting on paired donors, with incorporation or reduction of molecular oxygen;GO:0046872//metal ion binding	-	--
ncbi_112803078	50	51	57	114	116	143	0.863	0.931	0.87	1.795	1.999	2.189	0.888	1.99433	1.16727	2.23248e-07	6.78362e-06	WAP	PREDICTED: WPP domain-associated protein [Lupinus angustifolius]	-	-	-	-	-	-	-	--
ncbi_112736446	23	13	27	0	0	0	1.988	1.186	2.057	0	0	0	1.74367	0.001	-10.7679	2.26963e-07	6.88873e-06	XTH32	PREDICTED: xyloglucan endotransglucosylase/hydrolase protein 31 [Arachis ipaensis]	-	-	-	-	GO:0005576//extracellular region;GO:0030312//external encapsulating structure	GO:0016758//transferase activity, transferring hexosyl groups;GO:0016787//hydrolase activity	GO:0044042//glucan metabolic process;GO:0045229//external encapsulating structure organization	--
ncbi_112701672	22	15	25	0	0	0	1.675	1.206	1.669	0	0	0	1.51667	0.001	-10.5667	2.30112e-07	6.97644e-06	TPRP-F1	PREDICTED: 36.4 kDa proline-rich protein [Arachis duranensis]	-	-	-	-	-	-	-	--
ncbi_112796384	22	28	29	63	80	106	2.281	3.062	2.651	5.95	8.263	9.739	2.66467	7.984	1.58316	2.37883e-07	7.18774e-06	PR10-1	PREDICTED: class-10 pathogenesis-related protein 1-like isoform X1 [Arachis ipaensis]	-	-	-	-	-	-	GO:0050896//response to stimulus	--
ncbi_112783148	85	118	86	222	159	243	5.4	7.931	4.804	12.894	10.087	13.704	6.045	12.2283	1.01641	2.41117e-07	7.28137e-06	HIDM	PREDICTED: 2-hydroxyisoflavanone dehydratase-like [Arachis ipaensis]	-	-	-	-	-	GO:0003824//catalytic activity	-	--
ncbi_112772012	64	95	89	18	18	37	4.176	6.516	5.097	1.065	1.168	2.132	5.263	1.455	-1.85487	2.42143e-07	7.30828e-06	SWEET14	PREDICTED: bidirectional sugar transporter SWEET10-like [Arachis duranensis]	-	-	-	-	GO:0031224//intrinsic component of membrane	-	GO:0044765//single-organism transport	--
ncbi_112744520	87	68	93	176	149	210	5.828	4.757	5.491	10.723	9.944	12.461	5.35867	11.0427	1.04314	2.43337e-07	7.34019e-06	--	PREDICTED: UPF0301 protein CHU_1773 [Arachis ipaensis]	-	-	-	-	GO:0009536//plastid	-	-	--
ncbi_112771618	22	33	33	2	1	1	1.809	2.93	2.443	0.153	0.105	0.074	2.394	0.110667	-4.43513	2.45151e-07	7.39077e-06	At4g27270	PREDICTED: probable NAD(P)H dehydrogenase (quinone) FQR1-like 1 [Arachis ipaensis]	Metabolism;Metabolism	Global and overview maps;Metabolism of cofactors and vitamins	ko01110//Biosynthesis of secondary metabolites;ko00130//Ubiquinone and other terpenoid-quinone biosynthesis	K03809;K03809	-	GO:0003824//catalytic activity	GO:0006355//regulation of transcription, DNA-templated;GO:0044710//single-organism metabolic process	--
ncbi_112722875	32	34	51	109	97	104	2.625	2.987	3.688	8.143	7.951	7.568	3.1	7.88733	1.34727	2.51401e-07	7.56647e-06	LBD11	PREDICTED: LOB domain-containing protein 1-like [Arachis ipaensis]	-	-	-	-	GO:0000776//kinetochore;GO:0005840//ribosome	GO:0003735//structural constituent of ribosome	GO:0006412//translation;GO:0051382//kinetochore assembly	LOB
ncbi_112764052	185	147	199	79	82	93	2.88	2.422	2.734	1.122	1.284	1.289	2.67867	1.23167	-1.1209	2.62299e-07	7.8681e-06	AHK2	PREDICTED: histidine kinase 2 isoform X1 [Arachis ipaensis]	Environmental Information Processing	Signal transduction	ko04075//Plant hormone signal transduction	K14489	GO:0031224//intrinsic component of membrane	GO:0004672//protein kinase activity;GO:0004888//transmembrane signaling receptor activity;GO:0019901//protein kinase binding;GO:0032550//purine ribonucleoside binding	GO:0006468//protein phosphorylation;GO:0009409//response to cold;GO:0009737//response to abscisic acid;GO:0009755//hormone-mediated signaling pathway;GO:0009845//seed germination;GO:0010468//regulation of gene expression;GO:0034756//regulation of iron ion transport;GO:0035556//intracellular signal transduction;GO:0048507//meristem development;GO:0048580//regulation of post-embryonic development;G…	ARR-B
ncbi_112784322	121	197	135	65	57	69	7.004	11.846	6.792	3.364	3.228	3.467	8.54733	3.353	-1.35002	2.64455e-07	7.92394e-06	At1g27900	PREDICTED: lactase-phlorizin hydrolase-like [Arachis ipaensis]	Genetic Information Processing	Transcription	ko03040//Spliceosome	K12818	-	GO:0032550//purine ribonucleoside binding;GO:0042623//ATPase activity, coupled	-	--
ncbi_112717380	74	60	84	18	23	26	5.74	4.907	5.677	1.263	1.77	1.777	5.44133	1.60333	-1.76289	2.78031e-07	8.28003e-06	SAG20	wound-induced protein 1-like protein [Phaseolus vulgaris]	-	-	-	-	-	-	GO:0000302//response to reactive oxygen species;GO:0001101//response to acid chemical;GO:0002238//response to molecule of fungal origin;GO:0006950//response to stress;GO:0006979//response to oxidative stress;GO:0007275//multicellular organism development;GO:0007568//aging;GO:0008150//biological_process;GO:0009605//response to external stimulus;GO:0009607//response to biotic stimulus;GO:0009620//r…	--
ncbi_112775793	24	27	37	0	2	3	1.264	1.502	1.718	0	0.105	0.14	1.49467	0.0816667	-4.19393	2.85784e-07	8.49213e-06	FLZ8	protein MARD1-like [Cajanus cajan]	-	-	-	-	-	-	-	--
ncbi_112749783	19	15	38	88	74	81	1.045	0.884	1.838	4.403	4.046	3.959	1.25567	4.136	1.71978	2.9106e-07	8.63442e-06	CDR1	PREDICTED: aspartic proteinase CDR1-like [Arachis duranensis]	-	-	-	-	-	GO:0016787//hydrolase activity	GO:0019538//protein metabolic process	--
ncbi_112775257	45	44	64	126	112	130	0.74	0.766	0.934	1.898	1.848	1.908	0.813333	1.88467	1.21239	2.92346e-07	8.66322e-06	ABCG36	PREDICTED: ABC transporter G family member 36-like [Arachis ipaensis]	-	-	-	-	-	GO:0017111//nucleoside-triphosphatase activity;GO:0032550//purine ribonucleoside binding	-	--
ncbi_112756086	80	61	76	171	135	164	5.984	4.821	4.963	11.581	10.034	10.811	5.256	10.8087	1.04015	2.9606e-07	8.75884e-06	MYB44	PREDICTED: transcription factor MYB44-like [Arachis ipaensis]	Organismal Systems	Environmental adaptation	ko04626//Plant-pathogen interaction	K09422	-	GO:0003677//DNA binding;GO:0003700//transcription factor activity, sequence-specific DNA binding;GO:0016987//sigma factor activity	GO:0006352//DNA-templated transcription, initiation;GO:0006355//regulation of transcription, DNA-templated	ARR-B
ncbi_112723660	40	34	51	120	96	105	1.841	1.634	2.042	4.967	4.378	4.244	1.839	4.52967	1.30048	2.96658e-07	8.7717e-06	At3g55350	protein ALP1-like [Cajanus cajan]	-	-	-	-	-	GO:0003779//actin binding;GO:0016788//hydrolase activity, acting on ester bonds	GO:0007010//cytoskeleton organization	--
ncbi_112784722	2	1	1	35	26	25	0.092	0.048	0.04	1.461	1.19	1.016	0.06	1.22233	4.34853	3.07474e-07	9.06661e-06	FAR3	PREDICTED: fatty acyl-CoA reductase 3-like [Arachis duranensis]	Cellular Processes;Metabolism	Transport and catabolism;Lipid metabolism	ko04146//Peroxisome;ko00073//Cutin, suberine and wax biosynthesis	K13356;K13356	-	GO:0003824//catalytic activity;GO:0003854//3-beta-hydroxy-delta5-steroid dehydrogenase activity;GO:0004043//L-aminoadipate-semialdehyde dehydrogenase activity;GO:0008460//dTDP-glucose 4,6-dehydratase activity;GO:0008831//dTDP-4-dehydrorhamnose reductase activity;GO:0016616//oxidoreductase activity, acting on the CH-OH group of donors, NAD or NADP as acceptor;GO:0016757//transferase activity, tran…	GO:0005975//carbohydrate metabolic process;GO:0006694//steroid biosynthetic process;GO:0009243//O antigen biosynthetic process;GO:0019305//dTDP-rhamnose biosynthetic process;GO:0019878//lysine biosynthetic process via aminoadipic acid;GO:0055114//oxidation-reduction process	--
ncbi_112751514	51	46	80	10	20	2	4.87	4.714	6.775	0.895	1.96	0.178	5.453	1.011	-2.43127	3.09141e-07	9.11077e-06	KTI5	PREDICTED: 21 kDa seed protein-like [Arachis ipaensis]	-	-	-	-	-	GO:0004866//endopeptidase inhibitor activity	-	--
ncbi_112783303	265	267	405	170	164	150	15.695	16.685	21.12	9.156	9.703	7.856	17.8333	8.905	-1.00189	3.09748e-07	9.12367e-06	BZIP9	PREDICTED: basic leucine zipper 9 [Arachis ipaensis]	-	-	-	-	GO:0030867//rough endoplasmic reticulum membrane;GO:0031514//motile cilium	GO:0003677//DNA binding;GO:0003700//transcription factor activity, sequence-specific DNA binding;GO:0005524//ATP binding	GO:0006260//DNA replication;GO:0006355//regulation of transcription, DNA-templated;GO:0007059//chromosome segregation;GO:0023041//neuronal signal transduction;GO:0030261//chromosome condensation;GO:0048870//cell motility	bZIP
ncbi_112709980	204	194	223	113	80	117	11.933	11.997	11.497	6.021	4.656	6.071	11.809	5.58267	-1.08086	3.1231e-07	9.18406e-06	APG	PREDICTED: GDSL esterase/lipase APG-like [Arachis duranensis]	-	-	-	-	-	GO:0016788//hydrolase activity, acting on ester bonds	-	--
ncbi_112755689	79	86	122	27	30	42	1.796	2.06	2.442	0.559	0.673	0.835	2.09933	0.689	-1.60736	3.14414e-07	9.22578e-06	CESA1	PREDICTED: cellulose synthase A catalytic subunit 1 [UDP-forming] [Arachis duranensis]	-	-	-	-	GO:0031224//intrinsic component of membrane	GO:0016759//cellulose synthase activity;GO:0046914//transition metal ion binding	GO:0030243//cellulose metabolic process;GO:0045229//external encapsulating structure organization	--
ncbi_112796274	10	19	2	69	51	47	0.532	1.109	0.097	3.475	2.825	2.305	0.579333	2.86833	2.30775	3.25472e-07	9.50364e-06	CHS	PREDICTED: stilbene synthase 3-like [Arachis ipaensis]	Metabolism;Metabolism;Organismal Systems;Metabolism	Global and overview maps;Global and overview maps;Environmental adaptation;Biosynthesis of other secondary metabolites	ko01100//Metabolic pathways;ko01110//Biosynthesis of secondary metabolites;ko04712//Circadian rhythm - plant;ko00941//Flavonoid biosynthesis	K00660;K00660;K00660;K00660	GO:0016020//membrane	GO:0004315//3-oxoacyl-[acyl-carrier-protein] synthase activity;GO:0004421//hydroxymethylglutaryl-CoA synthase activity;GO:0016747//transferase activity, transferring acyl groups other than amino-acyl groups	GO:0006633//fatty acid biosynthetic process	--
ncbi_112737859	45	31	46	8	5	8	1.398	1.015	1.253	0.227	0.155	0.221	1.222	0.201	-2.60398	3.26917e-07	9.54066e-06	At4g27290	PREDICTED: G-type lectin S-receptor-like serine/threonine-protein kinase At4g27290 [Arachis duranensis]	-	-	-	-	-	GO:0004672//protein kinase activity;GO:0004674//protein serine/threonine kinase activity;GO:0005524//ATP binding	GO:0006468//protein phosphorylation;GO:0048544//recognition of pollen	--
ncbi_112737884	0	0	0	31	16	14	0	0	0	1.777	1.021	0.794	0.001	1.19733	10.2256	3.30133e-07	9.61887e-06	--	PREDICTED: uncharacterized protein LOC107634324 [Arachis ipaensis]	-	-	-	-	-	GO:0004867//serine-type endopeptidase inhibitor activity	GO:0030212//hyaluronan metabolic process	--
ncbi_112723015	78	33	61	128	149	163	1.847	0.841	1.277	2.765	3.55	3.44	1.32167	3.25167	1.29882	3.34603e-07	9.72806e-06	PPDK	PREDICTED: LOW QUALITY PROTEIN: pyruvate, phosphate dikinase, chloroplastic-like [Arachis duranensis]	Metabolism;Metabolism;Metabolism;Metabolism	Global and overview maps;Global and overview maps;Carbohydrate metabolism;Energy metabolism	ko01100//Metabolic pathways;ko01200//Carbon metabolism;ko00620//Pyruvate metabolism;ko00710//Carbon fixation in photosynthetic organisms	K01006;K01006;K01006;K01006	-	GO:0016781//phosphotransferase activity, paired acceptors;GO:0032550//purine ribonucleoside binding;GO:0043169//cation binding	GO:0006796//phosphate-containing compound metabolic process;GO:0032787//monocarboxylic acid metabolic process	--
ncbi_112758435	180	160	160	79	68	93	14.061	13.2	11.011	5.587	5.293	6.413	12.7573	5.76433	-1.1461	3.41897e-07	9.91869e-06	PYL9	PREDICTED: abscisic acid receptor PYL9 [Arachis ipaensis]	Environmental Information Processing;Environmental Information Processing	Signal transduction;Signal transduction	ko04075//Plant hormone signal transduction;ko04016//MAPK signaling pathway - plant	K14496;K14496	-	-	-	--
ncbi_112779771	23	38	30	99	79	83	1.655	2.859	1.884	6.425	5.636	5.227	2.13267	5.76267	1.43408	3.79247e-07	1.09609e-05	BHLH19	PREDICTED: transcription factor NAI1-like [Arachis ipaensis]	-	-	-	-	-	GO:0046983//protein dimerization activity	-	bHLH
ncbi_112775547	193	207	261	115	114	114	5.886	6.665	7.031	3.207	3.471	3.089	6.52733	3.25567	-1.00354	3.92013e-07	1.12754e-05	--	vacuolar protein sorting-associated protein 62 [Cajanus cajan]	-	-	-	-	-	-	-	--
[truncated: 16,724 more rows]

## Sheet: Supplementary Table3
Supplementary Table3 PLA-DA and OPLS-DA model validation parameters
PLA-DA model validation parameters
pair	pre	R2X(cum)	R2Y(cum)	Q2(cum)
S0d-vs-S1d	1+1	0.924	0.999	0.994
S1d-vs-S3d	1+1	0.896	1	0.999
[truncated: 8 more rows]

## Sheet: Supplementary Table4
Supplementary Table4 All qualitative and quantitative results of metabolite
[truncated: 887 more rows]

[truncated: 4 more sheets: Supplementary Table5, Supplementary Table6, Supplementary Table7, Supplementary Table8]
